# Supplementary material for: Molecular mechanism underlying the effect of maleic hydrazide treatment on starch accumulation in S. polyrrhiza 7498 fronds
Source: Biotechnol Biofuels. 2021 Apr 19;14:99. doi: 10.1186/s13068-021-01932-y (PMC8056677; doi:10.1186/s13068-021-01932-y)
Supplement: Supplementary file 10 — Additional file 10: Table S6. Gene information of carbon metabolism pathway expression heatmap. [file 13068_2021_1932_MOESM10_ESM.xlsx]

## Sheet: Sheet1
Table S6 Gene information of carbon metabolism pathway expression heatmap
Gene ID	Kegg Orthology	Nr
Spo002122	K00030//isocitrate dehydrogenase (NAD+) [EC:1.1.1.41]+ko00020//Citrate cycle (TCA cycle)+ko01230//Biosynthesis of amino acids+ko01100//Metabolic pathways+ko01110//Biosynthesis of secondary metabolites+ko01210//2-Oxocarboxylic acid metabolism+ko01200//Carbon metabolism;K11844//ubiquitin carboxyl-terminal hydrolase 16/45 [EC:3.4.19.12];K14011//UBX domain-containing protein 6+ko04141//Protein proces…	XP_010929798.1|1.6e-171|chromatin assembly factor 1 subunit A-B [Elaeis guineensis]
Spo000644	K01913//acetate---CoA ligase [EC:6.2.1.1]+ko00010//Glycolysis / Gluconeogenesis+ko01100//Metabolic pathways+ko01110//Biosynthesis of secondary metabolites+ko00620//Pyruvate metabolism+ko01200//Carbon metabolism+ko00630//Glyoxylate and dicarboxylate metabolism	TVU47340.1|5.1e-280|hypothetical protein EJB05_06936, partial [Eragrostis curvula]
Spo011327	K03234//elongation factor 2;K00030//isocitrate dehydrogenase (NAD+) [EC:1.1.1.41]+ko00020//Citrate cycle (TCA cycle)+ko01230//Biosynthesis of amino acids+ko01100//Metabolic pathways+ko01110//Biosynthesis of secondary metabolites+ko01210//2-Oxocarboxylic acid metabolism+ko01200//Carbon metabolism	KAF0927640.1|1.2e-107|hypothetical protein E2562_035494 [Oryza meyeriana var. granulata]
Spo001763	K01810//glucose-6-phosphate isomerase [EC:5.3.1.9]+ko00010//Glycolysis / Gluconeogenesis+ko00030//Pentose phosphate pathway+ko00520//Amino sugar and nucleotide sugar metabolism+ko01100//Metabolic pathways+ko00500//Starch and sucrose metabolism+ko01110//Biosynthesis of secondary metabolites+ko01200//Carbon metabolism	XP_015874197.1|1.9e-299|glucose-6-phosphate isomerase 1, chloroplastic [Ziziphus jujuba]
Spo005765	K01647//citrate synthase [EC:2.3.3.1]+ko00020//Citrate cycle (TCA cycle)+ko01230//Biosynthesis of amino acids+ko01100//Metabolic pathways+ko01110//Biosynthesis of secondary metabolites+ko01210//2-Oxocarboxylic acid metabolism+ko01200//Carbon metabolism+ko00630//Glyoxylate and dicarboxylate metabolism	XP_010915459.1|3.0e-255|citrate synthase, glyoxysomal [Elaeis guineensis]
Spo002955	K01900//succinyl-CoA synthetase beta subunit [EC:6.2.1.4 6.2.1.5]+ko00020//Citrate cycle (TCA cycle)+ko00640//Propanoate metabolism+ko01100//Metabolic pathways+ko01110//Biosynthesis of secondary metabolites+ko01200//Carbon metabolism	TXG63861.1|2.0e-202|hypothetical protein EZV62_010855 [Acer yangbiense]
Spo011749	K00640//serine O-acetyltransferase [EC:2.3.1.30]+ko00920//Sulfur metabolism+ko01230//Biosynthesis of amino acids+ko01100//Metabolic pathways+ko01110//Biosynthesis of secondary metabolites+ko00270//Cysteine and methionine metabolism+ko01200//Carbon metabolism	PKA59928.1|2.3e-108|Serine acetyltransferase 3, mitochondrial [Apostasia shenzhenica]
Spo005398	K00844//hexokinase [EC:2.7.1.1]+ko00010//Glycolysis / Gluconeogenesis+ko00520//Amino sugar and nucleotide sugar metabolism+ko01100//Metabolic pathways+ko00052//Galactose metabolism+ko00051//Fructose and mannose metabolism+ko00500//Starch and sucrose metabolism+ko01110//Biosynthesis of secondary metabolites+ko01200//Carbon metabolism	XP_010924444.1|3.0e-231|hexokinase-2 isoform X2 [Elaeis guineensis]
Spo009958	K01051//pectinesterase [EC:3.1.1.11]+ko00040//Pentose and glucuronate interconversions+ko01100//Metabolic pathways;K01810//glucose-6-phosphate isomerase [EC:5.3.1.9]+ko00010//Glycolysis / Gluconeogenesis+ko00030//Pentose phosphate pathway+ko00520//Amino sugar and nucleotide sugar metabolism+ko01100//Metabolic pathways+ko00500//Starch and sucrose metabolism+ko01110//Biosynthesis of secondary metab…	XP_026657683.1|1.8e-98|protein OSB1, mitochondrial-like isoform X1 [Phoenix dactylifera]
Spo008687	K02160//acetyl-CoA carboxylase biotin carboxyl carrier protein+ko00640//Propanoate metabolism+ko01100//Metabolic pathways+ko01110//Biosynthesis of secondary metabolites+ko00061//Fatty acid biosynthesis+ko01212//Fatty acid metabolism+ko00620//Pyruvate metabolism+ko01200//Carbon metabolism	XP_010087032.1|1.3e-79|uncharacterized protein LOC21395500 [Morus notabilis]
Spo008307	K00030//isocitrate dehydrogenase (NAD+) [EC:1.1.1.41]+ko00020//Citrate cycle (TCA cycle)+ko01230//Biosynthesis of amino acids+ko01100//Metabolic pathways+ko01110//Biosynthesis of secondary metabolites+ko01210//2-Oxocarboxylic acid metabolism+ko01200//Carbon metabolism	XP_010260005.1|3.0e-183|PREDICTED: isocitrate dehydrogenase [NAD] catalytic subunit 5, mitochondrial-like [Nelumbo nucifera]
Spo008275	K00030//isocitrate dehydrogenase (NAD+) [EC:1.1.1.41]+ko00020//Citrate cycle (TCA cycle)+ko01230//Biosynthesis of amino acids+ko01100//Metabolic pathways+ko01110//Biosynthesis of secondary metabolites+ko01210//2-Oxocarboxylic acid metabolism+ko01200//Carbon metabolism	XP_010260005.1|3.0e-183|PREDICTED: isocitrate dehydrogenase [NAD] catalytic subunit 5, mitochondrial-like [Nelumbo nucifera]
Spo015417	K00600//glycine hydroxymethyltransferase [EC:2.1.2.1]+ko00670//One carbon pool by folate+ko01230//Biosynthesis of amino acids+ko01100//Metabolic pathways+ko01110//Biosynthesis of secondary metabolites+ko00460//Cyanoamino acid metabolism+ko00260//Glycine, serine and threonine metabolism+ko01200//Carbon metabolism+ko00630//Glyoxylate and dicarboxylate metabolism	XP_020249401.1|1.1e-144|serine hydroxymethyltransferase 3, chloroplastic isoform X2 [Asparagus officinalis]
Spo001399	K00234//succinate dehydrogenase (ubiquinone) flavoprotein subunit [EC:1.3.5.1]+ko00020//Citrate cycle (TCA cycle)+ko01100//Metabolic pathways+ko00190//Oxidative phosphorylation+ko01110//Biosynthesis of secondary metabolites+ko01200//Carbon metabolism	XP_010942023.1|0.0e+00|succinate dehydrogenase [ubiquinone] flavoprotein subunit, mitochondrial [Elaeis guineensis]
Spo006861	K00850//6-phosphofructokinase 1 [EC:2.7.1.11]+ko00010//Glycolysis / Gluconeogenesis+ko00030//Pentose phosphate pathway+ko01230//Biosynthesis of amino acids+ko03018//RNA degradation+ko01100//Metabolic pathways+ko00052//Galactose metabolism+ko00051//Fructose and mannose metabolism+ko01110//Biosynthesis of secondary metabolites+ko01200//Carbon metabolism	XP_031263081.1|1.9e-230|ATP-dependent 6-phosphofructokinase 3-like isoform X2 [Pistacia vera]
Spo005207	K01810//glucose-6-phosphate isomerase [EC:5.3.1.9]+ko00010//Glycolysis / Gluconeogenesis+ko00030//Pentose phosphate pathway+ko00520//Amino sugar and nucleotide sugar metabolism+ko01100//Metabolic pathways+ko00500//Starch and sucrose metabolism+ko01110//Biosynthesis of secondary metabolites+ko01200//Carbon metabolism	XP_010942803.1|1.4e-285|glucose-6-phosphate isomerase, cytosolic 1 [Elaeis guineensis]
Spo002191	K00036//glucose-6-phosphate 1-dehydrogenase [EC:1.1.1.49 1.1.1.363]+ko00030//Pentose phosphate pathway+ko01100//Metabolic pathways+ko01110//Biosynthesis of secondary metabolites+ko01200//Carbon metabolism+ko00480//Glutathione metabolism	XP_019710623.1|5.7e-200|glucose-6-phosphate 1-dehydrogenase, chloroplastic isoform X2 [Elaeis guineensis]
Spo017914	K00122//formate dehydrogenase [EC:1.17.1.9]+ko01100//Metabolic pathways+ko01200//Carbon metabolism+ko00630//Glyoxylate and dicarboxylate metabolism	XP_008787955.1|3.1e-188|formate dehydrogenase, mitochondrial [Phoenix dactylifera]
Spo006660	K05605//3-hydroxyisobutyryl-CoA hydrolase [EC:3.1.2.4]+ko00410//beta-Alanine metabolism+ko00280//Valine, leucine and isoleucine degradation+ko00640//Propanoate metabolism+ko01100//Metabolic pathways+ko01200//Carbon metabolism	XP_019706605.1|1.6e-175|3-hydroxyisobutyryl-CoA hydrolase-like protein 3, mitochondrial isoform X2 [Elaeis guineensis]
Spo000681	K01679//fumarate hydratase, class II [EC:4.2.1.2]+ko00020//Citrate cycle (TCA cycle)+ko01100//Metabolic pathways+ko01110//Biosynthesis of secondary metabolites+ko00620//Pyruvate metabolism+ko01200//Carbon metabolism	XP_010938348.1|1.8e-244|fumarate hydratase 1, mitochondrial [Elaeis guineensis]
Spo011360	K01057//6-phosphogluconolactonase [EC:3.1.1.31]+ko00030//Pentose phosphate pathway+ko01100//Metabolic pathways+ko01110//Biosynthesis of secondary metabolites+ko01200//Carbon metabolism	XP_008777150.1|2.2e-116|probable 6-phosphogluconolactonase 4, chloroplastic [Phoenix dactylifera]
Spo005520	K01681//aconitate hydratase [EC:4.2.1.3]+ko00020//Citrate cycle (TCA cycle)+ko01230//Biosynthesis of amino acids+ko01100//Metabolic pathways+ko01110//Biosynthesis of secondary metabolites+ko01210//2-Oxocarboxylic acid metabolism+ko01200//Carbon metabolism+ko00630//Glyoxylate and dicarboxylate metabolism	XP_008804304.1|0.0e+00|putative aconitate hydratase, cytoplasmic isoform X1 [Phoenix dactylifera]
Spo015418	K00600//glycine hydroxymethyltransferase [EC:2.1.2.1]+ko00670//One carbon pool by folate+ko01230//Biosynthesis of amino acids+ko01100//Metabolic pathways+ko01110//Biosynthesis of secondary metabolites+ko00460//Cyanoamino acid metabolism+ko00260//Glycine, serine and threonine metabolism+ko01200//Carbon metabolism+ko00630//Glyoxylate and dicarboxylate metabolism	XP_009380456.1|5.6e-30|PREDICTED: serine hydroxymethyltransferase 3, chloroplastic [Musa acuminata subsp. malaccensis]
Spo001552	K00140//malonate-semialdehyde dehydrogenase (acetylating) / methylmalonate-semialdehyde dehydrogenase [EC:1.2.1.18 1.2.1.27]+ko00410//beta-Alanine metabolism+ko00280//Valine, leucine and isoleucine degradation+ko00640//Propanoate metabolism+ko01100//Metabolic pathways+ko01200//Carbon metabolism+ko00562//Inositol phosphate metabolism	XP_020257246.1|2.6e-257|methylmalonate-semialdehyde dehydrogenase [acylating], mitochondrial-like [Asparagus officinalis]
Spo009890	K01754//threonine dehydratase [EC:4.3.1.19]+ko00290//Valine, leucine and isoleucine biosynthesis+ko01230//Biosynthesis of amino acids+ko01100//Metabolic pathways+ko01110//Biosynthesis of secondary metabolites+ko00260//Glycine, serine and threonine metabolism+ko01200//Carbon metabolism	AEQ28336.1|1.1e-310|threonine deaminase [Lemna minor]
Spo014743	K00850//6-phosphofructokinase 1 [EC:2.7.1.11]+ko00010//Glycolysis / Gluconeogenesis+ko00030//Pentose phosphate pathway+ko01230//Biosynthesis of amino acids+ko03018//RNA degradation+ko01100//Metabolic pathways+ko00052//Galactose metabolism+ko00051//Fructose and mannose metabolism+ko01110//Biosynthesis of secondary metabolites+ko01200//Carbon metabolism	XP_010915352.1|1.6e-241|ATP-dependent 6-phosphofructokinase 3 [Elaeis guineensis]
Spo018496	K00600//glycine hydroxymethyltransferase [EC:2.1.2.1]+ko00670//One carbon pool by folate+ko01230//Biosynthesis of amino acids+ko01100//Metabolic pathways+ko01110//Biosynthesis of secondary metabolites+ko00460//Cyanoamino acid metabolism+ko00260//Glycine, serine and threonine metabolism+ko01200//Carbon metabolism+ko00630//Glyoxylate and dicarboxylate metabolism	XP_019257448.1|5.9e-259|PREDICTED: serine hydroxymethyltransferase, mitochondrial-like [Nicotiana attenuata]
Spo005214	K00234//succinate dehydrogenase (ubiquinone) flavoprotein subunit [EC:1.3.5.1]+ko00020//Citrate cycle (TCA cycle)+ko01100//Metabolic pathways+ko00190//Oxidative phosphorylation+ko01110//Biosynthesis of secondary metabolites+ko01200//Carbon metabolism	XP_010942839.1|3.4e-252|succinate dehydrogenase [ubiquinone] flavoprotein subunit, mitochondrial isoform X1 [Elaeis guineensis]
Spo006847	K00640//serine O-acetyltransferase [EC:2.3.1.30]+ko00920//Sulfur metabolism+ko01230//Biosynthesis of amino acids+ko01100//Metabolic pathways+ko01110//Biosynthesis of secondary metabolites+ko00270//Cysteine and methionine metabolism+ko01200//Carbon metabolism	XP_019704706.1|1.5e-140|probable serine acetyltransferase 1 [Elaeis guineensis]
Spo007403	K00031//isocitrate dehydrogenase [EC:1.1.1.42]+ko04146//Peroxisome+ko00020//Citrate cycle (TCA cycle)+ko01230//Biosynthesis of amino acids+ko01100//Metabolic pathways+ko01110//Biosynthesis of secondary metabolites+ko01210//2-Oxocarboxylic acid metabolism+ko01200//Carbon metabolism+ko00480//Glutathione metabolism	XP_015879071.1|2.9e-215|isocitrate dehydrogenase [NADP]-like [Ziziphus jujuba]
Spo005715	K20308//trafficking protein particle complex subunit 11;K00948//ribose-phosphate pyrophosphokinase [EC:2.7.6.1]+ko00230//Purine metabolism+ko00030//Pentose phosphate pathway+ko01230//Biosynthesis of amino acids+ko01100//Metabolic pathways+ko01110//Biosynthesis of secondary metabolites+ko01200//Carbon metabolism	XP_028113842.1|7.5e-122|ribose-phosphate pyrophosphokinase 3, mitochondrial isoform X2 [Camellia sinensis]
Spo006266	K00850//6-phosphofructokinase 1 [EC:2.7.1.11]+ko00010//Glycolysis / Gluconeogenesis+ko00030//Pentose phosphate pathway+ko01230//Biosynthesis of amino acids+ko03018//RNA degradation+ko01100//Metabolic pathways+ko00052//Galactose metabolism+ko00051//Fructose and mannose metabolism+ko01110//Biosynthesis of secondary metabolites+ko01200//Carbon metabolism	XP_010942916.1|1.4e-198|ATP-dependent 6-phosphofructokinase 2 [Elaeis guineensis]
Spo010184	K00033//6-phosphogluconate dehydrogenase [EC:1.1.1.44 1.1.1.343]+ko00030//Pentose phosphate pathway+ko01100//Metabolic pathways+ko01110//Biosynthesis of secondary metabolites+ko01200//Carbon metabolism+ko00480//Glutathione metabolism	XP_026664755.1|3.6e-237|LOW QUALITY PROTEIN: 6-phosphogluconate dehydrogenase, decarboxylating 1, chloroplastic-like [Phoenix dactylifera]
Spo000706	K08726//soluble epoxide hydrolase / lipid-phosphate phosphatase [EC:3.3.2.10 3.1.3.76]+ko04146//Peroxisome+ko00590//Arachidonic acid metabolism+ko01100//Metabolic pathways;K01079//phosphoserine phosphatase [EC:3.1.3.3]+ko01230//Biosynthesis of amino acids+ko01100//Metabolic pathways+ko00260//Glycine, serine and threonine metabolism+ko01200//Carbon metabolism	XP_008784772.1|2.2e-137|uncharacterized protein LOC103703631 isoform X2 [Phoenix dactylifera]
Spo003363	K01913//acetate---CoA ligase [EC:6.2.1.1]+ko00010//Glycolysis / Gluconeogenesis+ko01100//Metabolic pathways+ko01110//Biosynthesis of secondary metabolites+ko00620//Pyruvate metabolism+ko01200//Carbon metabolism+ko00630//Glyoxylate and dicarboxylate metabolism	THU63122.1|1.2e-241|hypothetical protein C4D60_Mb01t12400 [Musa balbisiana]
Spo000697	K00249//acyl-CoA dehydrogenase [EC:1.3.8.7]+ko00410//beta-Alanine metabolism+ko00280//Valine, leucine and isoleucine degradation+ko00640//Propanoate metabolism+ko01100//Metabolic pathways+ko01110//Biosynthesis of secondary metabolites+ko01212//Fatty acid metabolism+ko00071//Fatty acid degradation+ko01200//Carbon metabolism	XP_008795765.1|0.0e+00|probable acyl-CoA dehydrogenase IBR3 [Phoenix dactylifera]
Spo012535	K00627//pyruvate dehydrogenase E2 component (dihydrolipoamide acetyltransferase) [EC:2.3.1.12]+ko00010//Glycolysis / Gluconeogenesis+ko00020//Citrate cycle (TCA cycle)+ko01100//Metabolic pathways+ko01110//Biosynthesis of secondary metabolites+ko00620//Pyruvate metabolism+ko01200//Carbon metabolism	XP_010918470.1|1.4e-111|uncharacterized protein LOC105042827 [Elaeis guineensis]
Spo018252	K00600//glycine hydroxymethyltransferase [EC:2.1.2.1]+ko00670//One carbon pool by folate+ko01230//Biosynthesis of amino acids+ko01100//Metabolic pathways+ko01110//Biosynthesis of secondary metabolites+ko00460//Cyanoamino acid metabolism+ko00260//Glycine, serine and threonine metabolism+ko01200//Carbon metabolism+ko00630//Glyoxylate and dicarboxylate metabolism	KAA8525179.1|2.0e-101|hypothetical protein F0562_006957 [Nyssa sinensis]
Spo011522	K05605//3-hydroxyisobutyryl-CoA hydrolase [EC:3.1.2.4]+ko00410//beta-Alanine metabolism+ko00280//Valine, leucine and isoleucine degradation+ko00640//Propanoate metabolism+ko01100//Metabolic pathways+ko01200//Carbon metabolism	XP_010919879.1|5.6e-150|3-hydroxyisobutyryl-CoA hydrolase 1 isoform X1 [Elaeis guineensis]
Spo000508	K00627//pyruvate dehydrogenase E2 component (dihydrolipoamide acetyltransferase) [EC:2.3.1.12]+ko00010//Glycolysis / Gluconeogenesis+ko00020//Citrate cycle (TCA cycle)+ko01100//Metabolic pathways+ko01110//Biosynthesis of secondary metabolites+ko00620//Pyruvate metabolism+ko01200//Carbon metabolism	XP_008788004.1|1.0e-175|dihydrolipoyllysine-residue acetyltransferase component 1 of pyruvate dehydrogenase complex, mitochondrial isoform X2 [Phoenix dactylifera]
Spo017823	K00031//isocitrate dehydrogenase [EC:1.1.1.42]+ko04146//Peroxisome+ko00020//Citrate cycle (TCA cycle)+ko01230//Biosynthesis of amino acids+ko01100//Metabolic pathways+ko01110//Biosynthesis of secondary metabolites+ko01210//2-Oxocarboxylic acid metabolism+ko01200//Carbon metabolism+ko00480//Glutathione metabolism	XP_009395062.1|2.1e-222|PREDICTED: cytosolic isocitrate dehydrogenase [NADP] [Musa acuminata subsp. malaccensis]
Spo012427	K01228//mannosyl-oligosaccharide glucosidase [EC:3.2.1.106]+ko04141//Protein processing in endoplasmic reticulum+ko00510//N-Glycan biosynthesis+ko01100//Metabolic pathways;K21989//calcium permeable stress-gated cation channel;K22846//S-sulfo-L-cysteine synthase (O-acetyl-L-serine-dependent) [EC:2.5.1.144]+ko01100//Metabolic pathways+ko00270//Cysteine and methionine metabolism;K01738//cysteine syn…	XP_010936495.1|1.5e-176|probable arabinosyltransferase ARAD1 [Elaeis guineensis]
Spo018691	K00850//6-phosphofructokinase 1 [EC:2.7.1.11]+ko00010//Glycolysis / Gluconeogenesis+ko00030//Pentose phosphate pathway+ko01230//Biosynthesis of amino acids+ko03018//RNA degradation+ko01100//Metabolic pathways+ko00052//Galactose metabolism+ko00051//Fructose and mannose metabolism+ko01110//Biosynthesis of secondary metabolites+ko01200//Carbon metabolism	KJB18251.1|1.2e-156|hypothetical protein B456_003G042800 [Gossypium raimondii]
Spo015191	K01834//2,3-bisphosphoglycerate-dependent phosphoglycerate mutase [EC:5.4.2.11]+ko00010//Glycolysis / Gluconeogenesis+ko01230//Biosynthesis of amino acids+ko01100//Metabolic pathways+ko01110//Biosynthesis of secondary metabolites+ko00260//Glycine, serine and threonine metabolism+ko01200//Carbon metabolism	RWR93019.1|4.0e-144|2,3-bisphosphoglycerate-dependent phosphoglycerate mutase [Cinnamomum micranthum f. kanehirae]
Spo016952	K01637//isocitrate lyase [EC:4.1.3.1]+ko01100//Metabolic pathways+ko01110//Biosynthesis of secondary metabolites+ko01200//Carbon metabolism+ko00630//Glyoxylate and dicarboxylate metabolism	XP_010912146.1|1.8e-173|uncharacterized protein LOC105038136 isoform X1 [Elaeis guineensis]
Spo016041	K01689//enolase [EC:4.2.1.11]+ko00010//Glycolysis / Gluconeogenesis+ko01230//Biosynthesis of amino acids+ko03018//RNA degradation+ko01100//Metabolic pathways+ko01110//Biosynthesis of secondary metabolites+ko01200//Carbon metabolism	XP_031491276.1|1.1e-230|enolase 1, chloroplastic [Nymphaea colorata]
Spo000536	K22846//S-sulfo-L-cysteine synthase (O-acetyl-L-serine-dependent) [EC:2.5.1.144]+ko01100//Metabolic pathways+ko00270//Cysteine and methionine metabolism;K01738//cysteine synthase [EC:2.5.1.47]+ko00920//Sulfur metabolism+ko01230//Biosynthesis of amino acids+ko01100//Metabolic pathways+ko01110//Biosynthesis of secondary metabolites+ko00270//Cysteine and methionine metabolism+ko01200//Carbon metabol…	XP_010931458.1|2.8e-191|probable arabinosyltransferase ARAD1 [Elaeis guineensis]
Spo004949	K01738//cysteine synthase [EC:2.5.1.47]+ko00920//Sulfur metabolism+ko01230//Biosynthesis of amino acids+ko01100//Metabolic pathways+ko01110//Biosynthesis of secondary metabolites+ko00270//Cysteine and methionine metabolism+ko01200//Carbon metabolism	OAY72841.1|2.2e-180|Cysteine synthase 2 [Ananas comosus]
Spo009930	K00831//phosphoserine aminotransferase [EC:2.6.1.52]+ko00750//Vitamin B6 metabolism+ko01230//Biosynthesis of amino acids+ko01100//Metabolic pathways+ko00260//Glycine, serine and threonine metabolism+ko01200//Carbon metabolism	OAY82314.1|7.3e-178|Phosphoserine aminotransferase 2, chloroplastic [Ananas comosus]
Spo010623	K00036//glucose-6-phosphate 1-dehydrogenase [EC:1.1.1.49 1.1.1.363]+ko00030//Pentose phosphate pathway+ko01100//Metabolic pathways+ko01110//Biosynthesis of secondary metabolites+ko01200//Carbon metabolism+ko00480//Glutathione metabolism	TKR65704.1|6.8e-252|glucose-6-phosphate 1-dehydrogenase family protein [Populus alba]
Spo011219	K01681//aconitate hydratase [EC:4.2.1.3]+ko00020//Citrate cycle (TCA cycle)+ko01230//Biosynthesis of amino acids+ko01100//Metabolic pathways+ko01110//Biosynthesis of secondary metabolites+ko01210//2-Oxocarboxylic acid metabolism+ko01200//Carbon metabolism+ko00630//Glyoxylate and dicarboxylate metabolism	XP_010918136.1|0.0e+00|aconitate hydratase, cytoplasmic [Elaeis guineensis]
Spo016563	K02437//glycine cleavage system H protein+ko01100//Metabolic pathways+ko01110//Biosynthesis of secondary metabolites+ko00260//Glycine, serine and threonine metabolism+ko01200//Carbon metabolism+ko00630//Glyoxylate and dicarboxylate metabolism	XP_028062556.1|2.6e-64|glycine cleavage system H protein 2, mitochondrial [Camellia sinensis]
Spo018480	K00162//pyruvate dehydrogenase E1 component beta subunit [EC:1.2.4.1]+ko00010//Glycolysis / Gluconeogenesis+ko00020//Citrate cycle (TCA cycle)+ko01100//Metabolic pathways+ko01110//Biosynthesis of secondary metabolites+ko00620//Pyruvate metabolism+ko01200//Carbon metabolism	XP_010943741.1|1.7e-183|pyruvate dehydrogenase E1 component subunit beta-2, mitochondrial [Elaeis guineensis]
Spo011610	K00033//6-phosphogluconate dehydrogenase [EC:1.1.1.44 1.1.1.343]+ko00030//Pentose phosphate pathway+ko01100//Metabolic pathways+ko01110//Biosynthesis of secondary metabolites+ko01200//Carbon metabolism+ko00480//Glutathione metabolism	PKA57819.1|5.3e-241|6-phosphogluconate dehydrogenase, decarboxylating 2, chloroplastic [Apostasia shenzhenica]
Spo011553	K00627//pyruvate dehydrogenase E2 component (dihydrolipoamide acetyltransferase) [EC:2.3.1.12]+ko00010//Glycolysis / Gluconeogenesis+ko00020//Citrate cycle (TCA cycle)+ko01100//Metabolic pathways+ko01110//Biosynthesis of secondary metabolites+ko00620//Pyruvate metabolism+ko01200//Carbon metabolism	XP_010941090.1|1.5e-201|dihydrolipoyllysine-residue acetyltransferase component 2 of pyruvate dehydrogenase complex, mitochondrial [Elaeis guineensis]
Spo009630	K00297//methylenetetrahydrofolate reductase (NADPH) [EC:1.5.1.20]+ko00670//One carbon pool by folate+ko01100//Metabolic pathways+ko01200//Carbon metabolism	XP_010922851.1|4.6e-311|methylenetetrahydrofolate reductase 1 [Elaeis guineensis]
Spo016746	K00873//pyruvate kinase [EC:2.7.1.40]+ko00010//Glycolysis / Gluconeogenesis+ko00230//Purine metabolism+ko01230//Biosynthesis of amino acids+ko01100//Metabolic pathways+ko01110//Biosynthesis of secondary metabolites+ko00620//Pyruvate metabolism+ko01200//Carbon metabolism	XP_010912195.1|1.7e-277|pyruvate kinase 1, cytosolic [Elaeis guineensis]
Spo017506	K01681//aconitate hydratase [EC:4.2.1.3]+ko00020//Citrate cycle (TCA cycle)+ko01230//Biosynthesis of amino acids+ko01100//Metabolic pathways+ko01110//Biosynthesis of secondary metabolites+ko01210//2-Oxocarboxylic acid metabolism+ko01200//Carbon metabolism+ko00630//Glyoxylate and dicarboxylate metabolism	XP_010943467.1|0.0e+00|aconitate hydratase, cytoplasmic [Elaeis guineensis]
Spo003354	K01899//succinyl-CoA synthetase alpha subunit [EC:6.2.1.4 6.2.1.5]+ko00020//Citrate cycle (TCA cycle)+ko00640//Propanoate metabolism+ko01100//Metabolic pathways+ko01110//Biosynthesis of secondary metabolites+ko01200//Carbon metabolism	XP_028065266.1|2.1e-164|succinate--CoA ligase [ADP-forming] subunit alpha-1, mitochondrial [Camellia sinensis]
Spo009261	K00658//2-oxoglutarate dehydrogenase E2 component (dihydrolipoamide succinyltransferase) [EC:2.3.1.61]+ko00310//Lysine degradation+ko00020//Citrate cycle (TCA cycle)+ko01100//Metabolic pathways+ko01110//Biosynthesis of secondary metabolites+ko01200//Carbon metabolism	XP_010256187.1|1.5e-192|PREDICTED: dihydrolipoyllysine-residue succinyltransferase component of 2-oxoglutarate dehydrogenase complex 2, mitochondrial-like [Nelumbo nucifera]
Spo004311	K01738//cysteine synthase [EC:2.5.1.47]+ko00920//Sulfur metabolism+ko01230//Biosynthesis of amino acids+ko01100//Metabolic pathways+ko01110//Biosynthesis of secondary metabolites+ko00270//Cysteine and methionine metabolism+ko01200//Carbon metabolism	XP_022937678.1|2.3e-152|cysteine synthase-like [Cucurbita moschata]
Spo012108	K01647//citrate synthase [EC:2.3.3.1]+ko00020//Citrate cycle (TCA cycle)+ko01230//Biosynthesis of amino acids+ko01100//Metabolic pathways+ko01110//Biosynthesis of secondary metabolites+ko01210//2-Oxocarboxylic acid metabolism+ko01200//Carbon metabolism+ko00630//Glyoxylate and dicarboxylate metabolism	XP_010087965.1|1.0e-246|citrate synthase, mitochondrial [Morus notabilis]
Spo008749	K00164//2-oxoglutarate dehydrogenase E1 component [EC:1.2.4.2]+ko00310//Lysine degradation+ko00020//Citrate cycle (TCA cycle)+ko00380//Tryptophan metabolism+ko01100//Metabolic pathways+ko01110//Biosynthesis of secondary metabolites+ko01200//Carbon metabolism	XP_010658604.1|0.0e+00|PREDICTED: 2-oxoglutarate dehydrogenase, mitochondrial [Vitis vinifera]
Spo016102	K00058//D-3-phosphoglycerate dehydrogenase / 2-oxoglutarate reductase [EC:1.1.1.95 1.1.1.399]+ko01230//Biosynthesis of amino acids+ko01100//Metabolic pathways+ko00260//Glycine, serine and threonine metabolism+ko01200//Carbon metabolism	XP_008796753.1|2.3e-278|D-3-phosphoglycerate dehydrogenase 3, chloroplastic-like [Phoenix dactylifera]
Spo011909	K00261//glutamate dehydrogenase (NAD(P)+) [EC:1.4.1.3]+ko00250//Alanine, aspartate and glutamate metabolism+ko00910//Nitrogen metabolism+ko00220//Arginine biosynthesis+ko01100//Metabolic pathways+ko01200//Carbon metabolism	XP_012476632.1|1.2e-219|PREDICTED: probable glutamate dehydrogenase 3 [Gossypium raimondii]
Spo000708	K08726//soluble epoxide hydrolase / lipid-phosphate phosphatase [EC:3.3.2.10 3.1.3.76]+ko04146//Peroxisome+ko00590//Arachidonic acid metabolism+ko01100//Metabolic pathways;K01079//phosphoserine phosphatase [EC:3.1.3.3]+ko01230//Biosynthesis of amino acids+ko01100//Metabolic pathways+ko00260//Glycine, serine and threonine metabolism+ko01200//Carbon metabolism	XP_008784772.1|1.1e-136|uncharacterized protein LOC103703631 isoform X2 [Phoenix dactylifera]
Spo008894	K00235//succinate dehydrogenase (ubiquinone) iron-sulfur subunit [EC:1.3.5.1]+ko00020//Citrate cycle (TCA cycle)+ko01100//Metabolic pathways+ko00190//Oxidative phosphorylation+ko01110//Biosynthesis of secondary metabolites+ko01200//Carbon metabolism	OAY65317.1|6.9e-119|Succinate dehydrogenase (ubiquinone) iron-sulfur subunit 1, mitochondrial [Ananas comosus]
Spo010319	K00030//isocitrate dehydrogenase (NAD+) [EC:1.1.1.41]+ko00020//Citrate cycle (TCA cycle)+ko01230//Biosynthesis of amino acids+ko01100//Metabolic pathways+ko01110//Biosynthesis of secondary metabolites+ko01210//2-Oxocarboxylic acid metabolism+ko01200//Carbon metabolism	XP_010265449.1|1.1e-185|PREDICTED: isocitrate dehydrogenase [NAD] regulatory subunit 1, mitochondrial isoform X1 [Nelumbo nucifera]
Spo005840	K00031//isocitrate dehydrogenase [EC:1.1.1.42]+ko04146//Peroxisome+ko00020//Citrate cycle (TCA cycle)+ko01230//Biosynthesis of amino acids+ko01100//Metabolic pathways+ko01110//Biosynthesis of secondary metabolites+ko01210//2-Oxocarboxylic acid metabolism+ko01200//Carbon metabolism+ko00480//Glutathione metabolism	XP_020272288.1|3.1e-226|cytosolic isocitrate dehydrogenase [NADP] [Asparagus officinalis]
Spo013172	K00131//glyceraldehyde-3-phosphate dehydrogenase (NADP+) [EC:1.2.1.9]+ko00010//Glycolysis / Gluconeogenesis+ko00030//Pentose phosphate pathway+ko01100//Metabolic pathways+ko01200//Carbon metabolism	XP_010275762.1|1.7e-272|PREDICTED: NADP-dependent glyceraldehyde-3-phosphate dehydrogenase-like [Nelumbo nucifera]
Spo008501	K00161//pyruvate dehydrogenase E1 component alpha subunit [EC:1.2.4.1]+ko00010//Glycolysis / Gluconeogenesis+ko00020//Citrate cycle (TCA cycle)+ko01100//Metabolic pathways+ko01110//Biosynthesis of secondary metabolites+ko00620//Pyruvate metabolism+ko01200//Carbon metabolism	XP_008793778.1|1.3e-184|pyruvate dehydrogenase E1 component subunit alpha, mitochondrial-like [Phoenix dactylifera]
Spo016970	K00616//transaldolase [EC:2.2.1.2]+ko00030//Pentose phosphate pathway+ko01230//Biosynthesis of amino acids+ko01100//Metabolic pathways+ko01110//Biosynthesis of secondary metabolites+ko01200//Carbon metabolism	XP_008778133.1|1.6e-196|uncharacterized protein LOC103697961 [Phoenix dactylifera]
Spo014062	K00873//pyruvate kinase [EC:2.7.1.40]+ko00010//Glycolysis / Gluconeogenesis+ko00230//Purine metabolism+ko01230//Biosynthesis of amino acids+ko01100//Metabolic pathways+ko01110//Biosynthesis of secondary metabolites+ko00620//Pyruvate metabolism+ko01200//Carbon metabolism	XP_023886833.1|8.1e-269|pyruvate kinase, cytosolic isozyme [Quercus suber]
Spo013759	K01689//enolase [EC:4.2.1.11]+ko00010//Glycolysis / Gluconeogenesis+ko01230//Biosynthesis of amino acids+ko03018//RNA degradation+ko01100//Metabolic pathways+ko01110//Biosynthesis of secondary metabolites+ko01200//Carbon metabolism	XP_009401920.1|5.2e-236|PREDICTED: enolase-like [Musa acuminata subsp. malaccensis]
Spo013901	K15893//glycerate dehydrogenase [EC:1.1.1.29]+ko01100//Metabolic pathways+ko01110//Biosynthesis of secondary metabolites+ko00260//Glycine, serine and threonine metabolism+ko01200//Carbon metabolism+ko00630//Glyoxylate and dicarboxylate metabolism	XP_009401900.1|1.3e-205|PREDICTED: glycerate dehydrogenase isoform X2 [Musa acuminata subsp. malaccensis]
Spo009633	K15633//2,3-bisphosphoglycerate-independent phosphoglycerate mutase [EC:5.4.2.12]+ko00010//Glycolysis / Gluconeogenesis+ko01230//Biosynthesis of amino acids+ko01100//Metabolic pathways+ko01110//Biosynthesis of secondary metabolites+ko00260//Glycine, serine and threonine metabolism+ko01200//Carbon metabolism	XP_010922826.1|3.0e-293|2,3-bisphosphoglycerate-independent phosphoglycerate mutase [Elaeis guineensis]
Spo012893	K00033//6-phosphogluconate dehydrogenase [EC:1.1.1.44 1.1.1.343]+ko00030//Pentose phosphate pathway+ko01100//Metabolic pathways+ko01110//Biosynthesis of secondary metabolites+ko01200//Carbon metabolism+ko00480//Glutathione metabolism	XP_010933404.1|6.2e-250|6-phosphogluconate dehydrogenase, decarboxylating 1 [Elaeis guineensis]
Spo017041	K00600//glycine hydroxymethyltransferase [EC:2.1.2.1]+ko00670//One carbon pool by folate+ko01230//Biosynthesis of amino acids+ko01100//Metabolic pathways+ko01110//Biosynthesis of secondary metabolites+ko00460//Cyanoamino acid metabolism+ko00260//Glycine, serine and threonine metabolism+ko01200//Carbon metabolism+ko00630//Glyoxylate and dicarboxylate metabolism	XP_022959093.1|5.7e-251|serine hydroxymethyltransferase 4-like [Cucurbita moschata]
Spo011160	K03781//catalase [EC:1.11.1.6]+ko04016//MAPK signaling pathway - plant+ko04146//Peroxisome+ko00380//Tryptophan metabolism+ko01110//Biosynthesis of secondary metabolites+ko01200//Carbon metabolism+ko00630//Glyoxylate and dicarboxylate metabolism	OAY65449.1|7.3e-283|Catalase-1 [Ananas comosus]
