# Supplementary material for: Molecular mechanism underlying the effect of maleic hydrazide treatment on starch accumulation in S. polyrrhiza 7498 fronds
Source: Biotechnol Biofuels. 2021 Apr 19;14:99. doi: 10.1186/s13068-021-01932-y (PMC8056677; doi:10.1186/s13068-021-01932-y)
Supplement: Supplementary file 11 — Additional file 11: Table S7. Gene information of glycolysis gluconeogenesis. [file 13068_2021_1932_MOESM11_ESM.xlsx]

## Sheet: Sheet1
Table2 Gene information of glycolysis gluconeogenesis pathway expression heatmap
Gene ID	Kegg Orthology	Nr
Spo011553	K00627//pyruvate dehydrogenase E2 component (dihydrolipoamide acetyltransferase) [EC:2.3.1.12]+ko00010//Glycolysis / Gluconeogenesis+ko00020//Citrate cycle (TCA cycle)+ko01100//Metabolic pathways+ko01110//Biosynthesis of secondary metabolites+ko00620//Pyruvate metabolism+ko01200//Carbon metabolism	XP_010941090.1|1.5e-201|dihydrolipoyllysine-residue acetyltransferase component 2 of pyruvate dehydrogenase complex, mitochondrial [Elaeis guineensis]
Spo016746	K00873//pyruvate kinase [EC:2.7.1.40]+ko00010//Glycolysis / Gluconeogenesis+ko00230//Purine metabolism+ko01230//Biosynthesis of amino acids+ko01100//Metabolic pathways+ko01110//Biosynthesis of secondary metabolites+ko00620//Pyruvate metabolism+ko01200//Carbon metabolism	XP_010912195.1|1.7e-277|pyruvate kinase 1, cytosolic [Elaeis guineensis]
Spo013128	K00895//diphosphate-dependent phosphofructokinase [EC:2.7.1.90]+ko00010//Glycolysis / Gluconeogenesis+ko00030//Pentose phosphate pathway+ko01100//Metabolic pathways+ko00051//Fructose and mannose metabolism+ko01110//Biosynthesis of secondary metabolites	RWR73834.1|1.9e-301|pyrophosphate--fructose 6-phosphate 1-phosphotransferase subunit alpha isoform X1 [Cinnamomum micranthum f. kanehirae]
Spo002536	K18857//alcohol dehydrogenase class-P [EC:1.1.1.1]+ko00010//Glycolysis / Gluconeogenesis+ko00350//Tyrosine metabolism+ko00592//alpha-Linolenic acid metabolism+ko01100//Metabolic pathways+ko01110//Biosynthesis of secondary metabolites+ko00071//Fatty acid degradation	XP_022039657.1|4.6e-200|alcohol dehydrogenase 2 isoform X1 [Helianthus annuus]
Spo005207	K01810//glucose-6-phosphate isomerase [EC:5.3.1.9]+ko00010//Glycolysis / Gluconeogenesis+ko00030//Pentose phosphate pathway+ko00520//Amino sugar and nucleotide sugar metabolism+ko01100//Metabolic pathways+ko00500//Starch and sucrose metabolism+ko01110//Biosynthesis of secondary metabolites+ko01200//Carbon metabolism	XP_010942803.1|1.4e-285|glucose-6-phosphate isomerase, cytosolic 1 [Elaeis guineensis]
Spo006861	K00850//6-phosphofructokinase 1 [EC:2.7.1.11]+ko00010//Glycolysis / Gluconeogenesis+ko00030//Pentose phosphate pathway+ko01230//Biosynthesis of amino acids+ko03018//RNA degradation+ko01100//Metabolic pathways+ko00052//Galactose metabolism+ko00051//Fructose and mannose metabolism+ko01110//Biosynthesis of secondary metabolites+ko01200//Carbon metabolism	XP_031263081.1|1.9e-230|ATP-dependent 6-phosphofructokinase 3-like isoform X2 [Pistacia vera]
Spo002534	K18857//alcohol dehydrogenase class-P [EC:1.1.1.1]+ko00010//Glycolysis / Gluconeogenesis+ko00350//Tyrosine metabolism+ko00592//alpha-Linolenic acid metabolism+ko01100//Metabolic pathways+ko01110//Biosynthesis of secondary metabolites+ko00071//Fatty acid degradation	XP_012066087.2|0.0e+00|alcohol dehydrogenase [Jatropha curcas]
Spo000644	K01913//acetate---CoA ligase [EC:6.2.1.1]+ko00010//Glycolysis / Gluconeogenesis+ko01100//Metabolic pathways+ko01110//Biosynthesis of secondary metabolites+ko00620//Pyruvate metabolism+ko01200//Carbon metabolism+ko00630//Glyoxylate and dicarboxylate metabolism	TVU47340.1|5.1e-280|hypothetical protein EJB05_06936, partial [Eragrostis curvula]
Spo001763	K01810//glucose-6-phosphate isomerase [EC:5.3.1.9]+ko00010//Glycolysis / Gluconeogenesis+ko00030//Pentose phosphate pathway+ko00520//Amino sugar and nucleotide sugar metabolism+ko01100//Metabolic pathways+ko00500//Starch and sucrose metabolism+ko01110//Biosynthesis of secondary metabolites+ko01200//Carbon metabolism	XP_015874197.1|1.9e-299|glucose-6-phosphate isomerase 1, chloroplastic [Ziziphus jujuba]
Spo010293	K03841//fructose-1,6-bisphosphatase I [EC:3.1.3.11]+ko00010//Glycolysis / Gluconeogenesis+ko00030//Pentose phosphate pathway+ko01100//Metabolic pathways+ko00051//Fructose and mannose metabolism+ko01110//Biosynthesis of secondary metabolites+ko00710//Carbon fixation in photosynthetic organisms+ko01200//Carbon metabolism	XP_010911973.1|1.5e-178|fructose-1,6-bisphosphatase, cytosolic [Elaeis guineensis]
Spo005656	K01623//fructose-bisphosphate aldolase, class I [EC:4.1.2.13]+ko00010//Glycolysis / Gluconeogenesis+ko00030//Pentose phosphate pathway+ko01230//Biosynthesis of amino acids+ko01100//Metabolic pathways+ko00051//Fructose and mannose metabolism+ko01110//Biosynthesis of secondary metabolites+ko00710//Carbon fixation in photosynthetic organisms+ko01200//Carbon metabolism	PON87016.1|1.3e-189|Fructose-bisphosphate aldolase, class-I [Trema orientale]
Spo005398	K00844//hexokinase [EC:2.7.1.1]+ko00010//Glycolysis / Gluconeogenesis+ko00520//Amino sugar and nucleotide sugar metabolism+ko01100//Metabolic pathways+ko00052//Galactose metabolism+ko00051//Fructose and mannose metabolism+ko00500//Starch and sucrose metabolism+ko01110//Biosynthesis of secondary metabolites+ko01200//Carbon metabolism	XP_010924444.1|3.0e-231|hexokinase-2 isoform X2 [Elaeis guineensis]
Spo009958	K01051//pectinesterase [EC:3.1.1.11]+ko00040//Pentose and glucuronate interconversions+ko01100//Metabolic pathways;K01810//glucose-6-phosphate isomerase [EC:5.3.1.9]+ko00010//Glycolysis / Gluconeogenesis+ko00030//Pentose phosphate pathway+ko00520//Amino sugar and nucleotide sugar metabolism+ko01100//Metabolic pathways+ko00500//Starch and sucrose metabolism+ko01110//Biosynthesis of secondary metab…	XP_026657683.1|1.8e-98|protein OSB1, mitochondrial-like isoform X1 [Phoenix dactylifera]
Spo007492	K01803//triosephosphate isomerase (TIM) [EC:5.3.1.1]+ko00010//Glycolysis / Gluconeogenesis+ko01230//Biosynthesis of amino acids+ko01100//Metabolic pathways+ko00051//Fructose and mannose metabolism+ko01110//Biosynthesis of secondary metabolites+ko00710//Carbon fixation in photosynthetic organisms+ko01200//Carbon metabolism+ko00562//Inositol phosphate metabolism;K12486//stromal membrane-associated …	XP_020233952.1|5.0e-41|elicitor-responsive protein 1 [Cajanus cajan]
Spo014019	K00002//alcohol dehydrogenase (NADP+) [EC:1.1.1.2]+ko00010//Glycolysis / Gluconeogenesis+ko00040//Pentose and glucuronate interconversions+ko01100//Metabolic pathways+ko01110//Biosynthesis of secondary metabolites+ko00561//Glycerolipid metabolism	XP_020260164.1|1.4e-145|aldo-keto reductase family 4 member C10-like [Asparagus officinalis]
Spo018493	K01785//aldose 1-epimerase [EC:5.1.3.3]+ko00010//Glycolysis / Gluconeogenesis+ko01100//Metabolic pathways+ko00052//Galactose metabolism+ko01110//Biosynthesis of secondary metabolites	XP_020092529.1|1.3e-145|aldose 1-epimerase [Ananas comosus]
Spo014743	K00850//6-phosphofructokinase 1 [EC:2.7.1.11]+ko00010//Glycolysis / Gluconeogenesis+ko00030//Pentose phosphate pathway+ko01230//Biosynthesis of amino acids+ko03018//RNA degradation+ko01100//Metabolic pathways+ko00052//Galactose metabolism+ko00051//Fructose and mannose metabolism+ko01110//Biosynthesis of secondary metabolites+ko01200//Carbon metabolism	XP_010915352.1|1.6e-241|ATP-dependent 6-phosphofructokinase 3 [Elaeis guineensis]
Spo017211	K00134//glyceraldehyde 3-phosphate dehydrogenase [EC:1.2.1.12]+ko00010//Glycolysis / Gluconeogenesis+ko01230//Biosynthesis of amino acids+ko01100//Metabolic pathways+ko01110//Biosynthesis of secondary metabolites+ko00710//Carbon fixation in photosynthetic organisms+ko01200//Carbon metabolism	AIX10972.1|1.4e-192|glyceraldehyde-3-phosphate dehydrogenase [Albuca bracteata]
Spo008136	K01568//pyruvate decarboxylase [EC:4.1.1.1]+ko00010//Glycolysis / Gluconeogenesis+ko01100//Metabolic pathways+ko01110//Biosynthesis of secondary metabolites	XP_010922580.1|4.8e-305|pyruvate decarboxylase 2 [Elaeis guineensis]
Spo006266	K00850//6-phosphofructokinase 1 [EC:2.7.1.11]+ko00010//Glycolysis / Gluconeogenesis+ko00030//Pentose phosphate pathway+ko01230//Biosynthesis of amino acids+ko03018//RNA degradation+ko01100//Metabolic pathways+ko00052//Galactose metabolism+ko00051//Fructose and mannose metabolism+ko01110//Biosynthesis of secondary metabolites+ko01200//Carbon metabolism	XP_010942916.1|1.4e-198|ATP-dependent 6-phosphofructokinase 2 [Elaeis guineensis]
Spo003363	K01913//acetate---CoA ligase [EC:6.2.1.1]+ko00010//Glycolysis / Gluconeogenesis+ko01100//Metabolic pathways+ko01110//Biosynthesis of secondary metabolites+ko00620//Pyruvate metabolism+ko01200//Carbon metabolism+ko00630//Glyoxylate and dicarboxylate metabolism	THU63122.1|1.2e-241|hypothetical protein C4D60_Mb01t12400 [Musa balbisiana]
Spo002978	K18857//alcohol dehydrogenase class-P [EC:1.1.1.1]+ko00010//Glycolysis / Gluconeogenesis+ko00350//Tyrosine metabolism+ko00592//alpha-Linolenic acid metabolism+ko01100//Metabolic pathways+ko01110//Biosynthesis of secondary metabolites+ko00071//Fatty acid degradation	XP_030451720.1|3.1e-196|alcohol dehydrogenase 3-like [Syzygium oleosum]
Spo002538	K18857//alcohol dehydrogenase class-P [EC:1.1.1.1]+ko00010//Glycolysis / Gluconeogenesis+ko00350//Tyrosine metabolism+ko00592//alpha-Linolenic acid metabolism+ko01100//Metabolic pathways+ko01110//Biosynthesis of secondary metabolites+ko00071//Fatty acid degradation	KAE9446540.1|7.3e-198|hypothetical protein C3L33_21566, partial [Rhododendron williamsianum]
Spo009697	K03103//multiple inositol-polyphosphate phosphatase / 2,3-bisphosphoglycerate 3-phosphatase [EC:3.1.3.62 3.1.3.80]+ko00010//Glycolysis / Gluconeogenesis+ko01100//Metabolic pathways+ko00562//Inositol phosphate metabolism	XP_008792168.1|3.4e-206|multiple inositol polyphosphate phosphatase 1 isoform X1 [Phoenix dactylifera]
Spo014079	K01803//triosephosphate isomerase (TIM) [EC:5.3.1.1]+ko00010//Glycolysis / Gluconeogenesis+ko01230//Biosynthesis of amino acids+ko01100//Metabolic pathways+ko00051//Fructose and mannose metabolism+ko01110//Biosynthesis of secondary metabolites+ko00710//Carbon fixation in photosynthetic organisms+ko01200//Carbon metabolism+ko00562//Inositol phosphate metabolism;K12486//stromal membrane-associated …	XP_020083904.1|5.0e-59|elicitor-responsive protein 3-like [Ananas comosus]
Spo012535	K00627//pyruvate dehydrogenase E2 component (dihydrolipoamide acetyltransferase) [EC:2.3.1.12]+ko00010//Glycolysis / Gluconeogenesis+ko00020//Citrate cycle (TCA cycle)+ko01100//Metabolic pathways+ko01110//Biosynthesis of secondary metabolites+ko00620//Pyruvate metabolism+ko01200//Carbon metabolism	XP_010918470.1|1.4e-111|uncharacterized protein LOC105042827 [Elaeis guineensis]
Spo000508	K00627//pyruvate dehydrogenase E2 component (dihydrolipoamide acetyltransferase) [EC:2.3.1.12]+ko00010//Glycolysis / Gluconeogenesis+ko00020//Citrate cycle (TCA cycle)+ko01100//Metabolic pathways+ko01110//Biosynthesis of secondary metabolites+ko00620//Pyruvate metabolism+ko01200//Carbon metabolism	XP_008788004.1|1.0e-175|dihydrolipoyllysine-residue acetyltransferase component 1 of pyruvate dehydrogenase complex, mitochondrial isoform X2 [Phoenix dactylifera]
Spo018691	K00850//6-phosphofructokinase 1 [EC:2.7.1.11]+ko00010//Glycolysis / Gluconeogenesis+ko00030//Pentose phosphate pathway+ko01230//Biosynthesis of amino acids+ko03018//RNA degradation+ko01100//Metabolic pathways+ko00052//Galactose metabolism+ko00051//Fructose and mannose metabolism+ko01110//Biosynthesis of secondary metabolites+ko01200//Carbon metabolism	KJB18251.1|1.2e-156|hypothetical protein B456_003G042800 [Gossypium raimondii]
Spo015191	K01834//2,3-bisphosphoglycerate-dependent phosphoglycerate mutase [EC:5.4.2.11]+ko00010//Glycolysis / Gluconeogenesis+ko01230//Biosynthesis of amino acids+ko01100//Metabolic pathways+ko01110//Biosynthesis of secondary metabolites+ko00260//Glycine, serine and threonine metabolism+ko01200//Carbon metabolism	RWR93019.1|4.0e-144|2,3-bisphosphoglycerate-dependent phosphoglycerate mutase [Cinnamomum micranthum f. kanehirae]
Spo016041	K01689//enolase [EC:4.2.1.11]+ko00010//Glycolysis / Gluconeogenesis+ko01230//Biosynthesis of amino acids+ko03018//RNA degradation+ko01100//Metabolic pathways+ko01110//Biosynthesis of secondary metabolites+ko01200//Carbon metabolism	XP_031491276.1|1.1e-230|enolase 1, chloroplastic [Nymphaea colorata]
Spo012865	K00128//aldehyde dehydrogenase (NAD+) [EC:1.2.1.3]+ko00410//beta-Alanine metabolism+ko00310//Lysine degradation+ko00010//Glycolysis / Gluconeogenesis+ko00903//Limonene and pinene degradation+ko00380//Tryptophan metabolism+ko00330//Arginine and proline metabolism+ko00280//Valine, leucine and isoleucine degradation+ko01100//Metabolic pathways+ko00053//Ascorbate and aldarate metabolism+ko00340//Hist…	KAA8530254.1|3.7e-259|hypothetical protein F0562_004963 [Nyssa sinensis]
Spo014062	K00873//pyruvate kinase [EC:2.7.1.40]+ko00010//Glycolysis / Gluconeogenesis+ko00230//Purine metabolism+ko01230//Biosynthesis of amino acids+ko01100//Metabolic pathways+ko01110//Biosynthesis of secondary metabolites+ko00620//Pyruvate metabolism+ko01200//Carbon metabolism	XP_023886833.1|8.1e-269|pyruvate kinase, cytosolic isozyme [Quercus suber]
Spo013172	K00131//glyceraldehyde-3-phosphate dehydrogenase (NADP+) [EC:1.2.1.9]+ko00010//Glycolysis / Gluconeogenesis+ko00030//Pentose phosphate pathway+ko01100//Metabolic pathways+ko01200//Carbon metabolism	XP_010275762.1|1.7e-272|PREDICTED: NADP-dependent glyceraldehyde-3-phosphate dehydrogenase-like [Nelumbo nucifera]
Spo002602	K00128//aldehyde dehydrogenase (NAD+) [EC:1.2.1.3]+ko00410//beta-Alanine metabolism+ko00310//Lysine degradation+ko00010//Glycolysis / Gluconeogenesis+ko00903//Limonene and pinene degradation+ko00380//Tryptophan metabolism+ko00330//Arginine and proline metabolism+ko00280//Valine, leucine and isoleucine degradation+ko01100//Metabolic pathways+ko00053//Ascorbate and aldarate metabolism+ko00340//Hist…	THU55747.1|8.5e-202|hypothetical protein C4D60_Mb11t09820 [Musa balbisiana]
Spo018480	K00162//pyruvate dehydrogenase E1 component beta subunit [EC:1.2.4.1]+ko00010//Glycolysis / Gluconeogenesis+ko00020//Citrate cycle (TCA cycle)+ko01100//Metabolic pathways+ko01110//Biosynthesis of secondary metabolites+ko00620//Pyruvate metabolism+ko01200//Carbon metabolism	XP_010943741.1|1.7e-183|pyruvate dehydrogenase E1 component subunit beta-2, mitochondrial [Elaeis guineensis]
Spo015436	K01835//phosphoglucomutase [EC:5.4.2.2]+ko00010//Glycolysis / Gluconeogenesis+ko00230//Purine metabolism+ko00030//Pentose phosphate pathway+ko00520//Amino sugar and nucleotide sugar metabolism+ko01100//Metabolic pathways+ko00052//Galactose metabolism+ko00500//Starch and sucrose metabolism+ko01110//Biosynthesis of secondary metabolites	AEH27529.1|1.7e-310|putative phosphoglucomutase [Amorphophallus konjac]
Spo008501	K00161//pyruvate dehydrogenase E1 component alpha subunit [EC:1.2.4.1]+ko00010//Glycolysis / Gluconeogenesis+ko00020//Citrate cycle (TCA cycle)+ko01100//Metabolic pathways+ko01110//Biosynthesis of secondary metabolites+ko00620//Pyruvate metabolism+ko01200//Carbon metabolism	XP_008793778.1|1.3e-184|pyruvate dehydrogenase E1 component subunit alpha, mitochondrial-like [Phoenix dactylifera]
Spo011188	K01803//triosephosphate isomerase (TIM) [EC:5.3.1.1]+ko00010//Glycolysis / Gluconeogenesis+ko01230//Biosynthesis of amino acids+ko01100//Metabolic pathways+ko00051//Fructose and mannose metabolism+ko01110//Biosynthesis of secondary metabolites+ko00710//Carbon fixation in photosynthetic organisms+ko01200//Carbon metabolism+ko00562//Inositol phosphate metabolism	XP_019235731.1|9.7e-143|PREDICTED: triosephosphate isomerase, chloroplastic-like [Nicotiana attenuata]
Spo009715	K01568//pyruvate decarboxylase [EC:4.1.1.1]+ko00010//Glycolysis / Gluconeogenesis+ko01100//Metabolic pathways+ko01110//Biosynthesis of secondary metabolites	KAE8039302.1|3.9e-184|hypothetical protein FH972_011728 [Carpinus fangiana]
Spo015588	K14085//aldehyde dehydrogenase family 7 member A1 [EC:1.2.1.31 1.2.1.8 1.2.1.3]+ko00410//beta-Alanine metabolism+ko00310//Lysine degradation+ko00010//Glycolysis / Gluconeogenesis+ko00380//Tryptophan metabolism+ko00330//Arginine and proline metabolism+ko00280//Valine, leucine and isoleucine degradation+ko01100//Metabolic pathways+ko00053//Ascorbate and aldarate metabolism+ko00340//Histidine metabo…	XP_010261826.1|3.9e-263|PREDICTED: aldehyde dehydrogenase family 7 member A1 [Nelumbo nucifera]
Spo009808	K00002//alcohol dehydrogenase (NADP+) [EC:1.1.1.2]+ko00010//Glycolysis / Gluconeogenesis+ko00040//Pentose and glucuronate interconversions+ko01100//Metabolic pathways+ko01110//Biosynthesis of secondary metabolites+ko00561//Glycerolipid metabolism;K00011//aldehyde reductase [EC:1.1.1.21]+ko00040//Pentose and glucuronate interconversions+ko01100//Metabolic pathways+ko00052//Galactose metabolism+ko0…	XP_008803139.1|1.4e-130|NADPH-dependent aldo-keto reductase, chloroplastic-like [Phoenix dactylifera]
Spo017109	K01792//glucose-6-phosphate 1-epimerase [EC:5.1.3.15]+ko00010//Glycolysis / Gluconeogenesis+ko01100//Metabolic pathways+ko01110//Biosynthesis of secondary metabolites	XP_010251060.1|9.1e-151|PREDICTED: putative glucose-6-phosphate 1-epimerase [Nelumbo nucifera]
Spo002537	K18857//alcohol dehydrogenase class-P [EC:1.1.1.1]+ko00010//Glycolysis / Gluconeogenesis+ko00350//Tyrosine metabolism+ko00592//alpha-Linolenic acid metabolism+ko01100//Metabolic pathways+ko01110//Biosynthesis of secondary metabolites+ko00071//Fatty acid degradation	XP_022039657.1|1.6e-180|alcohol dehydrogenase 2 isoform X1 [Helianthus annuus]
Spo009371	K01623//fructose-bisphosphate aldolase, class I [EC:4.1.2.13]+ko00010//Glycolysis / Gluconeogenesis+ko00030//Pentose phosphate pathway+ko01230//Biosynthesis of amino acids+ko01100//Metabolic pathways+ko00051//Fructose and mannose metabolism+ko01110//Biosynthesis of secondary metabolites+ko00710//Carbon fixation in photosynthetic organisms+ko01200//Carbon metabolism	XP_010912239.1|5.1e-185|fructose-bisphosphate aldolase 1, cytoplasmic [Elaeis guineensis]
Spo013759	K01689//enolase [EC:4.2.1.11]+ko00010//Glycolysis / Gluconeogenesis+ko01230//Biosynthesis of amino acids+ko03018//RNA degradation+ko01100//Metabolic pathways+ko01110//Biosynthesis of secondary metabolites+ko01200//Carbon metabolism	XP_009401920.1|5.2e-236|PREDICTED: enolase-like [Musa acuminata subsp. malaccensis]
Spo018324	K00927//phosphoglycerate kinase [EC:2.7.2.3]+ko00010//Glycolysis / Gluconeogenesis+ko01230//Biosynthesis of amino acids+ko01100//Metabolic pathways+ko01110//Biosynthesis of secondary metabolites+ko00710//Carbon fixation in photosynthetic organisms+ko01200//Carbon metabolism	OVA12408.1|1.4e-204|Phosphoglycerate kinase [Macleaya cordata]
Spo009633	K15633//2,3-bisphosphoglycerate-independent phosphoglycerate mutase [EC:5.4.2.12]+ko00010//Glycolysis / Gluconeogenesis+ko01230//Biosynthesis of amino acids+ko01100//Metabolic pathways+ko01110//Biosynthesis of secondary metabolites+ko00260//Glycine, serine and threonine metabolism+ko01200//Carbon metabolism	XP_010922826.1|3.0e-293|2,3-bisphosphoglycerate-independent phosphoglycerate mutase [Elaeis guineensis]
Spo009781	K01803//triosephosphate isomerase (TIM) [EC:5.3.1.1]+ko00010//Glycolysis / Gluconeogenesis+ko01230//Biosynthesis of amino acids+ko01100//Metabolic pathways+ko00051//Fructose and mannose metabolism+ko01110//Biosynthesis of secondary metabolites+ko00710//Carbon fixation in photosynthetic organisms+ko01200//Carbon metabolism+ko00562//Inositol phosphate metabolism	XP_013652726.1|2.1e-124|triosephosphate isomerase, cytosolic [Brassica napus]
Spo008868	K00134//glyceraldehyde 3-phosphate dehydrogenase [EC:1.2.1.12]+ko00010//Glycolysis / Gluconeogenesis+ko01230//Biosynthesis of amino acids+ko01100//Metabolic pathways+ko01110//Biosynthesis of secondary metabolites+ko00710//Carbon fixation in photosynthetic organisms+ko01200//Carbon metabolism	XP_022025824.1|2.5e-157|glyceraldehyde-3-phosphate dehydrogenase, cytosolic isoform X2 [Helianthus annuus]
Spo018489	K01610//phosphoenolpyruvate carboxykinase (ATP) [EC:4.1.1.49]+ko00010//Glycolysis / Gluconeogenesis+ko00020//Citrate cycle (TCA cycle)+ko01100//Metabolic pathways+ko01110//Biosynthesis of secondary metabolites+ko00710//Carbon fixation in photosynthetic organisms+ko00620//Pyruvate metabolism+ko01200//Carbon metabolism	BAV13985.1|0.0e+00|phosphoenolpyruvate carboxykinase [Symplocarpus renifolius]
