# Supplementary material for: Molecular mechanism underlying the effect of maleic hydrazide treatment on starch accumulation in S. polyrrhiza 7498 fronds
Source: Biotechnol Biofuels. 2021 Apr 19;14:99. doi: 10.1186/s13068-021-01932-y (PMC8056677; doi:10.1186/s13068-021-01932-y)
Supplement: Supplementary file 12 — Additional file 12: Table S8. Gene information of glycerolipid metabolism pathway expression heatmap. [file 13068_2021_1932_MOESM12_ESM.xlsx]

## Sheet: Sheet1
Table3 Gene information of glycerolipid metabolism pathway expression heatmap
Gene ID	Kegg Orthology	Nr
Spo015588	K14085//aldehyde dehydrogenase family 7 member A1 [EC:1.2.1.31 1.2.1.8 1.2.1.3]+ko00410//beta-Alanine metabolism+ko00310//Lysine degradation+ko00010//Glycolysis / Gluconeogenesis+ko00380//Tryptophan metabolism+ko00330//Arginine and proline metabolism+ko00280//Valine, leucine and isoleucine degradation+ko01100//Metabolic pathways+ko00053//Ascorbate and aldarate metabolism+ko00340//Histidine metabo…	XP_010261826.1|3.9e-263|PREDICTED: aldehyde dehydrogenase family 7 member A1 [Nelumbo nucifera]
Spo006331	K22848//diacylglycerol O-acyltransferase 2, plant [EC:2.3.1.20]+ko01100//Metabolic pathways+ko00561//Glycerolipid metabolism	XP_020266076.1|3.9e-139|diacylglycerol O-acyltransferase 2D-like [Asparagus officinalis]
Spo003632	K00679//phospholipid:diacylglycerol acyltransferase [EC:2.3.1.158]+ko01100//Metabolic pathways+ko00561//Glycerolipid metabolism;K10691//E3 ubiquitin-protein ligase UBR4 [EC:2.3.2.27];K14209//solute carrier family 36 (proton-coupled amino acid transporter);K01188//beta-glucosidase [EC:3.2.1.21]+ko01100//Metabolic pathways+ko00500//Starch and sucrose metabolism+ko01110//Biosynthesis of secondary me…	XP_009389190.1|1.7e-89|PREDICTED: GDSL esterase/lipase At5g55050-like [Musa acuminata subsp. malaccensis]
Spo009808	K00002//alcohol dehydrogenase (NADP+) [EC:1.1.1.2]+ko00010//Glycolysis / Gluconeogenesis+ko00040//Pentose and glucuronate interconversions+ko01100//Metabolic pathways+ko01110//Biosynthesis of secondary metabolites+ko00561//Glycerolipid metabolism;K00011//aldehyde reductase [EC:1.1.1.21]+ko00040//Pentose and glucuronate interconversions+ko01100//Metabolic pathways+ko00052//Galactose metabolism+ko0…	XP_008803139.1|1.4e-130|NADPH-dependent aldo-keto reductase, chloroplastic-like [Phoenix dactylifera]
Spo012865	K00128//aldehyde dehydrogenase (NAD+) [EC:1.2.1.3]+ko00410//beta-Alanine metabolism+ko00310//Lysine degradation+ko00010//Glycolysis / Gluconeogenesis+ko00903//Limonene and pinene degradation+ko00380//Tryptophan metabolism+ko00330//Arginine and proline metabolism+ko00280//Valine, leucine and isoleucine degradation+ko01100//Metabolic pathways+ko00053//Ascorbate and aldarate metabolism+ko00340//Hist…	KAA8530254.1|3.7e-259|hypothetical protein F0562_004963 [Nyssa sinensis]
Spo002602	K00128//aldehyde dehydrogenase (NAD+) [EC:1.2.1.3]+ko00410//beta-Alanine metabolism+ko00310//Lysine degradation+ko00010//Glycolysis / Gluconeogenesis+ko00903//Limonene and pinene degradation+ko00380//Tryptophan metabolism+ko00330//Arginine and proline metabolism+ko00280//Valine, leucine and isoleucine degradation+ko01100//Metabolic pathways+ko00053//Ascorbate and aldarate metabolism+ko00340//Hist…	THU55747.1|8.5e-202|hypothetical protein C4D60_Mb11t09820 [Musa balbisiana]
Spo003492	K00011//aldehyde reductase [EC:1.1.1.21]+ko00040//Pentose and glucuronate interconversions+ko01100//Metabolic pathways+ko00052//Galactose metabolism+ko00051//Fructose and mannose metabolism+ko00790//Folate biosynthesis+ko00561//Glycerolipid metabolism	TVU33589.1|2.1e-150|hypothetical protein EJB05_25414 [Eragrostis curvula]
Spo000565	K06118//UDP-sulfoquinovose synthase [EC:3.13.1.1]+ko00520//Amino sugar and nucleotide sugar metabolism+ko00561//Glycerolipid metabolism	XP_008805000.1|8.1e-226|UDP-sulfoquinovose synthase, chloroplastic [Phoenix dactylifera]
Spo007109	K09699//2-oxoisovalerate dehydrogenase E2 component (dihydrolipoyl transacylase) [EC:2.3.1.168]+ko00280//Valine, leucine and isoleucine degradation+ko00640//Propanoate metabolism+ko01100//Metabolic pathways+ko01110//Biosynthesis of secondary metabolites;K00655//1-acyl-sn-glycerol-3-phosphate acyltransferase [EC:2.3.1.51]+ko01100//Metabolic pathways+ko01110//Biosynthesis of secondary metabolites+k…	XP_008777201.1|3.7e-134|multiple organellar RNA editing factor 8, chloroplastic/mitochondrial-like [Phoenix dactylifera]
Spo005626	K18693//diacylglycerol diphosphate phosphatase / phosphatidate phosphatase [EC:3.1.3.81 3.1.3.4]+ko01110//Biosynthesis of secondary metabolites+ko00564//Glycerophospholipid metabolism+ko00561//Glycerolipid metabolism	RWR72215.1|6.1e-126|lipid phosphate phosphatase 2-like protein isoform X1 [Cinnamomum micranthum f. kanehirae]
Spo002000	K00679//phospholipid:diacylglycerol acyltransferase [EC:2.3.1.158]+ko01100//Metabolic pathways+ko00561//Glycerolipid metabolism;K14209//solute carrier family 36 (proton-coupled amino acid transporter);K10691//E3 ubiquitin-protein ligase UBR4 [EC:2.3.2.27];K01188//beta-glucosidase [EC:3.2.1.21]+ko01100//Metabolic pathways+ko00500//Starch and sucrose metabolism+ko01110//Biosynthesis of secondary me…	XP_008804293.1|6.8e-132|GDSL esterase/lipase At5g55050-like [Phoenix dactylifera]
Spo012575	K22848//diacylglycerol O-acyltransferase 2, plant [EC:2.3.1.20]+ko01100//Metabolic pathways+ko00561//Glycerolipid metabolism	AAQ89590.1|3.0e-184|mono- or diacylglycerol acyltransferase [Spirodela polyrhiza]
Spo014019	K00002//alcohol dehydrogenase (NADP+) [EC:1.1.1.2]+ko00010//Glycolysis / Gluconeogenesis+ko00040//Pentose and glucuronate interconversions+ko01100//Metabolic pathways+ko01110//Biosynthesis of secondary metabolites+ko00561//Glycerolipid metabolism	XP_020260164.1|1.4e-145|aldo-keto reductase family 4 member C10-like [Asparagus officinalis]
Spo002904	K01054//acylglycerol lipase [EC:3.1.1.23]+ko01100//Metabolic pathways+ko00561//Glycerolipid metabolism	XP_020677313.1|6.1e-140|caffeoylshikimate esterase [Dendrobium catenatum]
Spo012638	K09480//digalactosyldiacylglycerol synthase [EC:2.4.1.241]+ko01100//Metabolic pathways+ko00561//Glycerolipid metabolism	OVA13199.1|3.3e-195|hypothetical protein BVC80_757g15 [Macleaya cordata]
Spo013252	K00901//diacylglycerol kinase (ATP) [EC:2.7.1.107]+ko01100//Metabolic pathways+ko01110//Biosynthesis of secondary metabolites+ko04070//Phosphatidylinositol signaling system+ko00564//Glycerophospholipid metabolism+ko00561//Glycerolipid metabolism	TKR97906.1|1.4e-173|diacylglycerol kinase family protein [Populus alba]
Spo004383	K01054//acylglycerol lipase [EC:3.1.1.23]+ko01100//Metabolic pathways+ko00561//Glycerolipid metabolism	XP_010905619.2|2.8e-146|uncharacterized protein LOC105032760 [Elaeis guineensis]
Spo003631	K00679//phospholipid:diacylglycerol acyltransferase [EC:2.3.1.158]+ko01100//Metabolic pathways+ko00561//Glycerolipid metabolism;K10691//E3 ubiquitin-protein ligase UBR4 [EC:2.3.2.27];K14209//solute carrier family 36 (proton-coupled amino acid transporter);K01188//beta-glucosidase [EC:3.2.1.21]+ko01100//Metabolic pathways+ko00500//Starch and sucrose metabolism+ko01110//Biosynthesis of secondary me…	XP_009389190.1|3.5e-93|PREDICTED: GDSL esterase/lipase At5g55050-like [Musa acuminata subsp. malaccensis]
Spo002677	K09480//digalactosyldiacylglycerol synthase [EC:2.4.1.241]+ko01100//Metabolic pathways+ko00561//Glycerolipid metabolism	XP_010247123.1|0.0e+00|PREDICTED: digalactosyldiacylglycerol synthase 1, chloroplastic [Nelumbo nucifera]
Spo016351	K13506//glycerol-3-phosphate O-acyltransferase 3/4 [EC:2.3.1.15]+ko01100//Metabolic pathways+ko01110//Biosynthesis of secondary metabolites+ko00564//Glycerophospholipid metabolism+ko00561//Glycerolipid metabolism	XP_020095637.1|8.1e-194|glycerol-3-phosphate acyltransferase 3-like [Ananas comosus]
Spo011636	K13513//lysocardiolipin and lysophospholipid acyltransferase [EC:2.3.1.- 2.3.1.51]+ko01100//Metabolic pathways+ko01110//Biosynthesis of secondary metabolites+ko00564//Glycerophospholipid metabolism+ko00561//Glycerolipid metabolism	RWR95680.1|2.9e-152|putative 1-acyl-sn-glycerol-3-phosphate acyltransferase 5 [Cinnamomum micranthum f. kanehirae]
Spo004386	K01054//acylglycerol lipase [EC:3.1.1.23]+ko01100//Metabolic pathways+ko00561//Glycerolipid metabolism	PON41264.1|9.0e-40|Alpha/beta hydrolase fold [Parasponia andersonii]
Spo005769	K00679//phospholipid:diacylglycerol acyltransferase [EC:2.3.1.158]+ko01100//Metabolic pathways+ko00561//Glycerolipid metabolism;K14209//solute carrier family 36 (proton-coupled amino acid transporter);K01969//3-methylcrotonyl-CoA carboxylase beta subunit [EC:6.4.1.4]+ko00280//Valine, leucine and isoleucine degradation+ko01100//Metabolic pathways;K04733//interleukin-1 receptor-associated kinase 4 …	XP_016741388.1|1.6e-154|PREDICTED: GDSL esterase/lipase At1g29670-like [Gossypium hirsutum]
Spo007713	K01054//acylglycerol lipase [EC:3.1.1.23]+ko01100//Metabolic pathways+ko00561//Glycerolipid metabolism	THU69632.1|2.6e-154|hypothetical protein C4D60_Mb08t16430 [Musa balbisiana]
Spo013267	K00875//D-ribulokinase [EC:2.7.1.47]+ko00040//Pentose and glucuronate interconversions+ko01100//Metabolic pathways;K00864//glycerol kinase [EC:2.7.1.30]+ko04626//Plant-pathogen interaction+ko01100//Metabolic pathways+ko00561//Glycerolipid metabolism	RWR75331.1|2.4e-278|FGGY carbohydrate kinase domain-containing-like protein isoform X1 [Cinnamomum micranthum f. kanehirae]
