# Supplementary material for: Molecular mechanism underlying the effect of maleic hydrazide treatment on starch accumulation in S. polyrrhiza 7498 fronds
Source: Biotechnol Biofuels. 2021 Apr 19;14:99. doi: 10.1186/s13068-021-01932-y (PMC8056677; doi:10.1186/s13068-021-01932-y)
Supplement: Supplementary file 13 — Additional file 13: Table S9. Gene information of MAPK pathway expression. [file 13068_2021_1932_MOESM13_ESM.xlsx]

## Sheet: Sheet1
Table4 Gene information of MAPK pathway expression heatmap
Gene ID	Kegg Orthology	Nr
Spo008790	K14497//protein phosphatase 2C [EC:3.1.3.16]+ko04016//MAPK signaling pathway - plant+ko04075//Plant hormone signal transduction	XP_010262609.1|3.6e-134|PREDICTED: protein phosphatase 2C 37-like [Nelumbo nucifera]
Spo016846	K14498//serine/threonine-protein kinase SRK2 [EC:2.7.11.1]+ko04016//MAPK signaling pathway - plant+ko04075//Plant hormone signal transduction	XP_010242684.1|5.1e-172|PREDICTED: serine/threonine-protein kinase SRK2A [Nelumbo nucifera]
Spo005728	K20535//mitogen-activated protein kinase 1/2 [EC:2.7.11.24]+ko04016//MAPK signaling pathway - plant	XP_008792811.1|4.7e-192|mitogen-activated protein kinase 3-like [Phoenix dactylifera]
Spo000019	K13424//WRKY transcription factor 33+ko04016//MAPK signaling pathway - plant+ko04626//Plant-pathogen interaction	XP_010921056.1|2.7e-183|WRKY transcription factor WRKY24 [Elaeis guineensis]
Spo001132	K12835//ATP-dependent RNA helicase DDX42 [EC:3.6.4.13]+ko03040//Spliceosome;K13424//WRKY transcription factor 33+ko04016//MAPK signaling pathway - plant+ko04626//Plant-pathogen interaction	XP_010921433.1|2.1e-61|probable WRKY transcription factor 48 [Elaeis guineensis]
Spo001908	K13447//respiratory burst oxidase [EC:1.6.3.- 1.11.1.-]+ko04016//MAPK signaling pathway - plant+ko04626//Plant-pathogen interaction	XP_009404193.1|0.0e+00|PREDICTED: respiratory burst oxidase homolog protein B [Musa acuminata subsp. malaccensis]
Spo005110	K13416//brassinosteroid insensitive 1-associated receptor kinase 1 [EC:2.7.10.1 2.7.11.1]+ko04016//MAPK signaling pathway - plant+ko04626//Plant-pathogen interaction+ko04075//Plant hormone signal transduction;K13418//somatic embryogenesis receptor kinase 1 [EC:2.7.10.1 2.7.11.1]	XP_026659753.1|5.6e-24|leucine-rich repeat protein 2-like [Phoenix dactylifera]
Spo001158	K20547//basic endochitinase B [EC:3.2.1.14]+ko04016//MAPK signaling pathway - plant+ko00520//Amino sugar and nucleotide sugar metabolism+ko01100//Metabolic pathways	XP_010909413.1|6.9e-124|chitinase 10 [Elaeis guineensis]
Spo005111	K13420//LRR receptor-like serine/threonine-protein kinase FLS2 [EC:2.7.11.1]+ko04016//MAPK signaling pathway - plant+ko04626//Plant-pathogen interaction	KYP61126.1|1.2e-24|BRASSINOSTEROID INSENSITIVE 1-associated receptor kinase 1, partial [Cajanus cajan]
Spo009701	K13466//EIX receptor 1/2+ko04626//Plant-pathogen interaction;K13420//LRR receptor-like serine/threonine-protein kinase FLS2 [EC:2.7.11.1]+ko04016//MAPK signaling pathway - plant+ko04626//Plant-pathogen interaction	XP_021654286.1|1.1e-124|LRR receptor-like serine/threonine-protein kinase GSO2 isoform X1 [Hevea brasiliensis]
Spo001134	K02183//calmodulin+ko04016//MAPK signaling pathway - plant+ko04626//Plant-pathogen interaction+ko04070//Phosphatidylinositol signaling system	OAY73054.1|1.1e-38|Calmodulin [Ananas comosus]
Spo000593	K02183//calmodulin+ko04016//MAPK signaling pathway - plant+ko04626//Plant-pathogen interaction+ko04070//Phosphatidylinositol signaling system	XP_006446398.1|1.3e-78|calmodulin-7 [Citrus clementina]
Spo009588	K02183//calmodulin+ko04016//MAPK signaling pathway - plant+ko04626//Plant-pathogen interaction+ko04070//Phosphatidylinositol signaling system	XP_009384966.1|6.6e-78|PREDICTED: calmodulin [Musa acuminata subsp. malaccensis]
Spo003754	K04733//interleukin-1 receptor-associated kinase 4 [EC:2.7.11.1];K20547//basic endochitinase B [EC:3.2.1.14]+ko04016//MAPK signaling pathway - plant+ko00520//Amino sugar and nucleotide sugar metabolism+ko01100//Metabolic pathways;K20222//importin-5	XP_008346297.1|7.2e-51|vesicle-associated protein 1-3-like [Malus domestica]
Spo005965	K14497//protein phosphatase 2C [EC:3.1.3.16]+ko04016//MAPK signaling pathway - plant+ko04075//Plant hormone signal transduction	XP_010925402.1|1.4e-137|protein phosphatase 2C 50 [Elaeis guineensis]
Spo000526	K02183//calmodulin+ko04016//MAPK signaling pathway - plant+ko04626//Plant-pathogen interaction+ko04070//Phosphatidylinositol signaling system	XP_008797387.1|4.9e-25|calmodulin-like protein 7 [Phoenix dactylifera]
Spo011406	K04464//mitogen-activated protein kinase 7 [EC:2.7.11.24];K20600//mitogen-activated protein kinase 4 [EC:2.7.11.24]+ko04016//MAPK signaling pathway - plant	XP_008796911.1|9.6e-195|mitogen-activated protein kinase 2 [Phoenix dactylifera]
Spo008161	K20536//mitogen-activated protein kinase 3 [EC:2.7.11.24]+ko04016//MAPK signaling pathway - plant	XP_009406947.1|1.9e-179|PREDICTED: mitogen-activated protein kinase 5 [Musa acuminata subsp. malaccensis]
Spo011969	K13425//WRKY transcription factor 22+ko04016//MAPK signaling pathway - plant+ko04626//Plant-pathogen interaction	XP_010929316.1|9.1e-95|WRKY transcription factor WRKY51 [Elaeis guineensis]
Spo004606	K14498//serine/threonine-protein kinase SRK2 [EC:2.7.11.1]+ko04016//MAPK signaling pathway - plant+ko04075//Plant hormone signal transduction	XP_004143455.1|1.3e-161|serine/threonine-protein kinase SAPK2 isoform X1 [Cucumis sativus]
Spo003922	K16465//centrin-1;K02183//calmodulin+ko04016//MAPK signaling pathway - plant+ko04626//Plant-pathogen interaction+ko04070//Phosphatidylinositol signaling system	XP_020227327.1|4.6e-37|calcium-binding protein KIC [Cajanus cajan]
Spo003654	K20547//basic endochitinase B [EC:3.2.1.14]+ko04016//MAPK signaling pathway - plant+ko00520//Amino sugar and nucleotide sugar metabolism+ko01100//Metabolic pathways	BAF47270.1|2.2e-142|chitinase C [Ananas comosus]
Spo001853	K02183//calmodulin+ko04016//MAPK signaling pathway - plant+ko04626//Plant-pathogen interaction+ko04070//Phosphatidylinositol signaling system	XP_010917061.1|2.1e-30|probable calcium-binding protein CML45 [Elaeis guineensis]
Spo008658	K13459//disease resistance protein RPS2+ko04626//Plant-pathogen interaction;K16225//probable WRKY transcription factor 52+ko04626//Plant-pathogen interaction;K13425//WRKY transcription factor 22+ko04016//MAPK signaling pathway - plant+ko04626//Plant-pathogen interaction	THU66062.1|1.5e-32|hypothetical protein C4D60_Mb05t10240 [Musa balbisiana]
Spo006729	K13424//WRKY transcription factor 33+ko04016//MAPK signaling pathway - plant+ko04626//Plant-pathogen interaction	XP_017701724.1|6.7e-169|probable WRKY transcription factor 72 isoform X1 [Phoenix dactylifera]
Spo002165	K18835//WRKY transcription factor 2+ko04626//Plant-pathogen interaction;K13424//WRKY transcription factor 33+ko04016//MAPK signaling pathway - plant+ko04626//Plant-pathogen interaction	XP_010917544.2|4.1e-58|probable WRKY transcription factor 75 isoform X1 [Elaeis guineensis]
Spo008355	K13424//WRKY transcription factor 33+ko04016//MAPK signaling pathway - plant+ko04626//Plant-pathogen interaction	AIE43880.1|5.0e-46|WRKY transcription factor 8 [Gossypium hirsutum]
Spo005269	K13449//pathogenesis-related protein 1+ko04016//MAPK signaling pathway - plant+ko04626//Plant-pathogen interaction+ko04075//Plant hormone signal transduction	AEJ88253.1|8.0e-69|putative pathogenesis-related protein 1 [Wolffia australiana]
Spo011160	K03781//catalase [EC:1.11.1.6]+ko04016//MAPK signaling pathway - plant+ko04146//Peroxisome+ko00380//Tryptophan metabolism+ko01110//Biosynthesis of secondary metabolites+ko01200//Carbon metabolism+ko00630//Glyoxylate and dicarboxylate metabolism	OAY65449.1|7.3e-283|Catalase-1 [Ananas comosus]
Spo013652	K00940//nucleoside-diphosphate kinase [EC:2.7.4.6]+ko04016//MAPK signaling pathway - plant+ko00230//Purine metabolism+ko01100//Metabolic pathways+ko01110//Biosynthesis of secondary metabolites+ko00240//Pyrimidine metabolism	XP_030966258.1|3.0e-75|nucleoside diphosphate kinase 1 [Quercus lobata]
Spo008918	K13449//pathogenesis-related protein 1+ko04016//MAPK signaling pathway - plant+ko04626//Plant-pathogen interaction+ko04075//Plant hormone signal transduction	AEZ52390.1|1.6e-71|pathogenesis-related protein 1 [Wolffia australiana]
Spo007273	K13420//LRR receptor-like serine/threonine-protein kinase FLS2 [EC:2.7.11.1]+ko04016//MAPK signaling pathway - plant+ko04626//Plant-pathogen interaction	XP_010924703.1|0.0e+00|probable LRR receptor-like serine/threonine-protein kinase At1g53430 isoform X1 [Elaeis guineensis]
Spo009357	K20093//DNA excision repair protein ERCC-6-like [EC:3.6.4.12];K20547//basic endochitinase B [EC:3.2.1.14]+ko04016//MAPK signaling pathway - plant+ko00520//Amino sugar and nucleotide sugar metabolism+ko01100//Metabolic pathways;K21952//CASK-interacting protein	XP_020113781.1|0.0e+00|FACT complex subunit SPT16 [Ananas comosus]
Spo004672	K20726//transmembrane protein 222+ko04016//MAPK signaling pathway - plant	XP_020095607.1|1.2e-75|protein RTE1-HOMOLOG-like isoform X2 [Ananas comosus]
Spo009476	K20718//LRR receptor-like serine/threonine-protein kinase ERECTA [EC:2.7.11.1]+ko04016//MAPK signaling pathway - plant	XP_008797062.1|6.6e-162|leucine-rich repeat receptor-like serine/threonine-protein kinase At2g14510 [Phoenix dactylifera]
Spo003708	K20547//basic endochitinase B [EC:3.2.1.14]+ko04016//MAPK signaling pathway - plant+ko00520//Amino sugar and nucleotide sugar metabolism+ko01100//Metabolic pathways;K04733//interleukin-1 receptor-associated kinase 4 [EC:2.7.11.1];K20222//importin-5	XP_010264263.1|1.1e-83|PREDICTED: vesicle-associated protein 1-1-like [Nelumbo nucifera]
Spo016810	K20725//MAP kinase substrate 1+ko04016//MAPK signaling pathway - plant	XP_008779165.1|4.3e-56|protein MKS1-like [Phoenix dactylifera]
Spo016816	K20557//transcription factor VIP1+ko04016//MAPK signaling pathway - plant	XP_008781393.1|4.1e-82|transcription factor VIP1 [Phoenix dactylifera]
Spo014632	K14513//ethylene-insensitive protein 2+ko04016//MAPK signaling pathway - plant+ko04075//Plant hormone signal transduction	XP_008787796.1|0.0e+00|protein ETHYLENE-INSENSITIVE 2 isoform X1 [Phoenix dactylifera]
Spo014198	K13420//LRR receptor-like serine/threonine-protein kinase FLS2 [EC:2.7.11.1]+ko04016//MAPK signaling pathway - plant+ko04626//Plant-pathogen interaction	THG01335.1|5.4e-279|hypothetical protein TEA_015835 [Camellia sinensis var. sinensis]
Spo005669	K20538//mitogen-activated protein kinase 8 [EC:2.7.11.24]+ko04016//MAPK signaling pathway - plant	XP_010936807.1|1.5e-266|mitogen-activated protein kinase 9 isoform X1 [Elaeis guineensis]
Spo004524	K13420//LRR receptor-like serine/threonine-protein kinase FLS2 [EC:2.7.11.1]+ko04016//MAPK signaling pathway - plant+ko04626//Plant-pathogen interaction	XP_018836656.1|8.7e-139|PREDICTED: probable leucine-rich repeat receptor-like protein kinase At1g35710 [Juglans regia]
Spo008922	K13449//pathogenesis-related protein 1+ko04016//MAPK signaling pathway - plant+ko04626//Plant-pathogen interaction+ko04075//Plant hormone signal transduction	AEZ52390.1|1.2e-65|pathogenesis-related protein 1 [Wolffia australiana]
Spo008072	K04733//interleukin-1 receptor-associated kinase 4 [EC:2.7.11.1];K13416//brassinosteroid insensitive 1-associated receptor kinase 1 [EC:2.7.10.1 2.7.11.1]+ko04016//MAPK signaling pathway - plant+ko04626//Plant-pathogen interaction+ko04075//Plant hormone signal transduction	XP_010922820.1|1.1e-195|proline-rich receptor-like protein kinase PERK3 [Elaeis guineensis]
Spo016631	K13413//mitogen-activated protein kinase kinase 4/5 [EC:2.7.12.2]+ko04016//MAPK signaling pathway - plant+ko04626//Plant-pathogen interaction+ko04075//Plant hormone signal transduction	KMZ72092.1|3.6e-84|hypothetical protein ZOSMA_16G00570 [Zostera marina]
Spo003121	K14497//protein phosphatase 2C [EC:3.1.3.16]+ko04016//MAPK signaling pathway - plant+ko04075//Plant hormone signal transduction	XP_010933108.1|9.2e-125|probable protein phosphatase 2C 75 isoform X1 [Elaeis guineensis]
Spo008341	K13424//WRKY transcription factor 33+ko04016//MAPK signaling pathway - plant+ko04626//Plant-pathogen interaction;K18835//WRKY transcription factor 2+ko04626//Plant-pathogen interaction	TYG99619.1|9.4e-27|hypothetical protein ES288_A10G209300v1 [Gossypium darwinii]
Spo012334	K13420//LRR receptor-like serine/threonine-protein kinase FLS2 [EC:2.7.11.1]+ko04016//MAPK signaling pathway - plant+ko04626//Plant-pathogen interaction	XP_008778161.1|0.0e+00|LOW QUALITY PROTEIN: LRR receptor-like serine/threonine-protein kinase FLS2 [Phoenix dactylifera]
Spo005803	K03028//26S proteasome regulatory subunit N1+ko03050//Proteasome;K11838//ubiquitin carboxyl-terminal hydrolase 7 [EC:3.4.19.12];K13422//transcription factor MYC2+ko04016//MAPK signaling pathway - plant+ko04075//Plant hormone signal transduction	XP_008806288.1|1.4e-223|protein NLP3 [Phoenix dactylifera]
Spo009553	K14509//ethylene receptor [EC:2.7.13.-]+ko04016//MAPK signaling pathway - plant+ko04075//Plant hormone signal transduction	RLN41206.1|2.0e-224|putative ethylene response sensor 1 [Panicum miliaceum]
Spo007988	K14509//ethylene receptor [EC:2.7.13.-]+ko04016//MAPK signaling pathway - plant+ko04075//Plant hormone signal transduction	BAD20704.1|1.0e-275|ethylene receptor [Gladiolus hybrid cultivar]
Spo006993	K13447//respiratory burst oxidase [EC:1.6.3.- 1.11.1.-]+ko04016//MAPK signaling pathway - plant+ko04626//Plant-pathogen interaction	RWR80215.1|0.0e+00|respiratory burst oxidase protein A-like protein [Cinnamomum micranthum f. kanehirae]
Spo010328	K14498//serine/threonine-protein kinase SRK2 [EC:2.7.11.1]+ko04016//MAPK signaling pathway - plant+ko04075//Plant hormone signal transduction	XP_020693400.1|1.6e-159|serine/threonine-protein kinase SAPK7 [Dendrobium catenatum]
Spo014200	K13420//LRR receptor-like serine/threonine-protein kinase FLS2 [EC:2.7.11.1]+ko04016//MAPK signaling pathway - plant+ko04626//Plant-pathogen interaction	XP_020083643.1|0.0e+00|probable leucine-rich repeat receptor-like protein kinase At1g35710 isoform X2 [Ananas comosus]
Spo008590	K02183//calmodulin+ko04016//MAPK signaling pathway - plant+ko04626//Plant-pathogen interaction+ko04070//Phosphatidylinositol signaling system	KAF2600108.1|1.7e-07|hypothetical protein F2Q68_00007633 [Brassica cretica]
Spo005714	K20607//mitogen-activated protein kinase kinase 3 [EC:2.7.12.2]+ko04016//MAPK signaling pathway - plant	RWR94072.1|1.1e-252|mitogen-activated protein kinase kinase 3 [Cinnamomum micranthum f. kanehirae]
Spo007824	K14498//serine/threonine-protein kinase SRK2 [EC:2.7.11.1]+ko04016//MAPK signaling pathway - plant+ko04075//Plant hormone signal transduction	XP_020086214.1|2.0e-126|protein ABCI12, chloroplastic [Ananas comosus]
Spo000222	K14509//ethylene receptor [EC:2.7.13.-]+ko04016//MAPK signaling pathway - plant+ko04075//Plant hormone signal transduction	XP_008801620.1|1.4e-174|ethylene receptor 2-like isoform X1 [Phoenix dactylifera]
Spo012114	K14514//ethylene-insensitive protein 3+ko04016//MAPK signaling pathway - plant+ko04075//Plant hormone signal transduction	RWR82849.1|8.5e-177|hypothetical protein CKAN_01158500 [Cinnamomum micranthum f. kanehirae]
