# Supplementary material for: Molecular mechanism underlying the effect of maleic hydrazide treatment on starch accumulation in S. polyrrhiza 7498 fronds
Source: Biotechnol Biofuels. 2021 Apr 19;14:99. doi: 10.1186/s13068-021-01932-y (PMC8056677; doi:10.1186/s13068-021-01932-y)
Supplement: Supplementary file 14 — Additional file 14: Table S10. Gene information of carbon fixation pathway. [file 13068_2021_1932_MOESM14_ESM.xlsx]

## Sheet: Sheet1
Table5.Gene information of carbon fixation pathway expression heatmap
Gene ID	Kegg Orthology	Nr
Spo003368	K15363//fanconi-associated nuclease 1 [EC:3.1.21.- 3.1.4.1];K01807//ribose 5-phosphate isomerase A [EC:5.3.1.6]+ko00030//Pentose phosphate pathway+ko01230//Biosynthesis of amino acids+ko01100//Metabolic pathways+ko01110//Biosynthesis of secondary metabolites+ko00710//Carbon fixation in photosynthetic organisms+ko01200//Carbon metabolism;K04733//interleukin-1 receptor-associated kinase 4 [EC:2.7.1…	XP_010943908.1|3.3e-300|probable metal-nicotianamine transporter YSL12 [Elaeis guineensis]
Spo007324	K01595//phosphoenolpyruvate carboxylase [EC:4.1.1.31]+ko01100//Metabolic pathways+ko00710//Carbon fixation in photosynthetic organisms+ko00620//Pyruvate metabolism+ko01200//Carbon metabolism	RWR96336.1|0.0e+00|Phosphoenolpyruvate carboxylase [Cinnamomum micranthum f. kanehirae]
Spo014756	K00029//malate dehydrogenase (oxaloacetate-decarboxylating)(NADP+) [EC:1.1.1.40]+ko01100//Metabolic pathways+ko00710//Carbon fixation in photosynthetic organisms+ko00620//Pyruvate metabolism+ko01200//Carbon metabolism	XP_010915357.1|1.6e-297|NADP-dependent malic enzyme isoform X1 [Elaeis guineensis]
Spo013803	K15363//fanconi-associated nuclease 1 [EC:3.1.21.- 3.1.4.1];K01807//ribose 5-phosphate isomerase A [EC:5.3.1.6]+ko00030//Pentose phosphate pathway+ko01230//Biosynthesis of amino acids+ko01100//Metabolic pathways+ko01110//Biosynthesis of secondary metabolites+ko00710//Carbon fixation in photosynthetic organisms+ko01200//Carbon metabolism;K14306//nuclear pore complex protein Nup62+ko03013//RNA tran…	KMZ64947.1|3.2e-294|Yellow stripe 1A transporter [Zostera marina]
Spo000853	K01006//pyruvate, orthophosphate dikinase [EC:2.7.9.1]+ko01100//Metabolic pathways+ko00710//Carbon fixation in photosynthetic organisms+ko00620//Pyruvate metabolism+ko01200//Carbon metabolism	RWR93667.1|0.0e+00|pyruvate, phosphate dikinase 2 isoform X1 [Cinnamomum micranthum f. kanehirae]
Spo011188	K01803//triosephosphate isomerase (TIM) [EC:5.3.1.1]+ko00010//Glycolysis / Gluconeogenesis+ko01230//Biosynthesis of amino acids+ko01100//Metabolic pathways+ko00051//Fructose and mannose metabolism+ko01110//Biosynthesis of secondary metabolites+ko00710//Carbon fixation in photosynthetic organisms+ko01200//Carbon metabolism+ko00562//Inositol phosphate metabolism	XP_019235731.1|9.7e-143|PREDICTED: triosephosphate isomerase, chloroplastic-like [Nicotiana attenuata]
Spo014779	K09498//T-complex protein 1 subunit zeta;K01807//ribose 5-phosphate isomerase A [EC:5.3.1.6]+ko00030//Pentose phosphate pathway+ko01230//Biosynthesis of amino acids+ko01100//Metabolic pathways+ko01110//Biosynthesis of secondary metabolites+ko00710//Carbon fixation in photosynthetic organisms+ko01200//Carbon metabolism;K08266//target of rapamycin complex subunit LST8+ko04136//Autophagy - other	XP_020275704.1|1.2e-32|uncharacterized protein LOC109850164 [Asparagus officinalis]
Spo017689	K00051//malate dehydrogenase (NADP+) [EC:1.1.1.82]+ko01100//Metabolic pathways+ko00710//Carbon fixation in photosynthetic organisms+ko00620//Pyruvate metabolism+ko01200//Carbon metabolism	XP_010935814.1|1.2e-207|malate dehydrogenase [NADP] 1, chloroplastic [Elaeis guineensis]
Spo001577	K00814//alanine transaminase [EC:2.6.1.2]+ko00250//Alanine, aspartate and glutamate metabolism+ko00220//Arginine biosynthesis+ko01230//Biosynthesis of amino acids+ko01100//Metabolic pathways+ko00710//Carbon fixation in photosynthetic organisms+ko01210//2-Oxocarboxylic acid metabolism+ko01200//Carbon metabolism	OAY66722.1|2.6e-254|Alanine aminotransferase 2, mitochondrial [Ananas comosus]
Spo017787	K14454//aspartate aminotransferase, cytoplasmic [EC:2.6.1.1]+ko00250//Alanine, aspartate and glutamate metabolism+ko00220//Arginine biosynthesis+ko00330//Arginine and proline metabolism+ko01230//Biosynthesis of amino acids+ko00960//Tropane, piperidine and pyridine alkaloid biosynthesis+ko00350//Tyrosine metabolism+ko01100//Metabolic pathways+ko00950//Isoquinoline alkaloid biosynthesis+ko01110//Bi…	XP_010920378.1|3.3e-216|aspartate aminotransferase, cytoplasmic [Elaeis guineensis]
Spo010293	K03841//fructose-1,6-bisphosphatase I [EC:3.1.3.11]+ko00010//Glycolysis / Gluconeogenesis+ko00030//Pentose phosphate pathway+ko01100//Metabolic pathways+ko00051//Fructose and mannose metabolism+ko01110//Biosynthesis of secondary metabolites+ko00710//Carbon fixation in photosynthetic organisms+ko01200//Carbon metabolism	XP_010911973.1|1.5e-178|fructose-1,6-bisphosphatase, cytosolic [Elaeis guineensis]
Spo005656	K01623//fructose-bisphosphate aldolase, class I [EC:4.1.2.13]+ko00010//Glycolysis / Gluconeogenesis+ko00030//Pentose phosphate pathway+ko01230//Biosynthesis of amino acids+ko01100//Metabolic pathways+ko00051//Fructose and mannose metabolism+ko01110//Biosynthesis of secondary metabolites+ko00710//Carbon fixation in photosynthetic organisms+ko01200//Carbon metabolism	PON87016.1|1.3e-189|Fructose-bisphosphate aldolase, class-I [Trema orientale]
Spo007492	K01803//triosephosphate isomerase (TIM) [EC:5.3.1.1]+ko00010//Glycolysis / Gluconeogenesis+ko01230//Biosynthesis of amino acids+ko01100//Metabolic pathways+ko00051//Fructose and mannose metabolism+ko01110//Biosynthesis of secondary metabolites+ko00710//Carbon fixation in photosynthetic organisms+ko01200//Carbon metabolism+ko00562//Inositol phosphate metabolism;K12486//stromal membrane-associated …	XP_020233952.1|5.0e-41|elicitor-responsive protein 1 [Cajanus cajan]
Spo017211	K00134//glyceraldehyde 3-phosphate dehydrogenase [EC:1.2.1.12]+ko00010//Glycolysis / Gluconeogenesis+ko01230//Biosynthesis of amino acids+ko01100//Metabolic pathways+ko01110//Biosynthesis of secondary metabolites+ko00710//Carbon fixation in photosynthetic organisms+ko01200//Carbon metabolism	AIX10972.1|1.4e-192|glyceraldehyde-3-phosphate dehydrogenase [Albuca bracteata]
Spo012543	K00028//malate dehydrogenase (decarboxylating) [EC:1.1.1.39]+ko01100//Metabolic pathways+ko00710//Carbon fixation in photosynthetic organisms+ko00620//Pyruvate metabolism+ko01200//Carbon metabolism	XP_010933530.1|0.0e+00|LOW QUALITY PROTEIN: NAD-dependent malic enzyme 62 kDa isoform, mitochondrial [Elaeis guineensis]
Spo003267	K00028//malate dehydrogenase (decarboxylating) [EC:1.1.1.39]+ko01100//Metabolic pathways+ko00710//Carbon fixation in photosynthetic organisms+ko00620//Pyruvate metabolism+ko01200//Carbon metabolism	ANW46673.1|1.2e-306|NAD-dependent malic enzyme [Annona cherimola]
Spo013802	K15363//fanconi-associated nuclease 1 [EC:3.1.21.- 3.1.4.1];K01807//ribose 5-phosphate isomerase A [EC:5.3.1.6]+ko00030//Pentose phosphate pathway+ko01230//Biosynthesis of amino acids+ko01100//Metabolic pathways+ko01110//Biosynthesis of secondary metabolites+ko00710//Carbon fixation in photosynthetic organisms+ko01200//Carbon metabolism	XP_009398090.1|0.0e+00|PREDICTED: probable metal-nicotianamine transporter YSL9 [Musa acuminata subsp. malaccensis]
Spo014958	K01807//ribose 5-phosphate isomerase A [EC:5.3.1.6]+ko00030//Pentose phosphate pathway+ko01230//Biosynthesis of amino acids+ko01100//Metabolic pathways+ko01110//Biosynthesis of secondary metabolites+ko00710//Carbon fixation in photosynthetic organisms+ko01200//Carbon metabolism	XP_008803225.1|3.4e-104|probable ribose-5-phosphate isomerase 2 [Phoenix dactylifera]
Spo014079	K01803//triosephosphate isomerase (TIM) [EC:5.3.1.1]+ko00010//Glycolysis / Gluconeogenesis+ko01230//Biosynthesis of amino acids+ko01100//Metabolic pathways+ko00051//Fructose and mannose metabolism+ko01110//Biosynthesis of secondary metabolites+ko00710//Carbon fixation in photosynthetic organisms+ko01200//Carbon metabolism+ko00562//Inositol phosphate metabolism;K12486//stromal membrane-associated …	XP_020083904.1|5.0e-59|elicitor-responsive protein 3-like [Ananas comosus]
Spo014243	K00025//malate dehydrogenase [EC:1.1.1.37]+ko00020//Citrate cycle (TCA cycle)+ko01100//Metabolic pathways+ko01110//Biosynthesis of secondary metabolites+ko00710//Carbon fixation in photosynthetic organisms+ko00620//Pyruvate metabolism+ko00270//Cysteine and methionine metabolism+ko01200//Carbon metabolism+ko00630//Glyoxylate and dicarboxylate metabolism	PIN14152.1|2.3e-179|malate dehydrogenase [Handroanthus impetiginosus]
Spo009781	K01803//triosephosphate isomerase (TIM) [EC:5.3.1.1]+ko00010//Glycolysis / Gluconeogenesis+ko01230//Biosynthesis of amino acids+ko01100//Metabolic pathways+ko00051//Fructose and mannose metabolism+ko01110//Biosynthesis of secondary metabolites+ko00710//Carbon fixation in photosynthetic organisms+ko01200//Carbon metabolism+ko00562//Inositol phosphate metabolism	XP_013652726.1|2.1e-124|triosephosphate isomerase, cytosolic [Brassica napus]
Spo009371	K01623//fructose-bisphosphate aldolase, class I [EC:4.1.2.13]+ko00010//Glycolysis / Gluconeogenesis+ko00030//Pentose phosphate pathway+ko01230//Biosynthesis of amino acids+ko01100//Metabolic pathways+ko00051//Fructose and mannose metabolism+ko01110//Biosynthesis of secondary metabolites+ko00710//Carbon fixation in photosynthetic organisms+ko01200//Carbon metabolism	XP_010912239.1|5.1e-185|fructose-bisphosphate aldolase 1, cytoplasmic [Elaeis guineensis]
Spo018324	K00927//phosphoglycerate kinase [EC:2.7.2.3]+ko00010//Glycolysis / Gluconeogenesis+ko01230//Biosynthesis of amino acids+ko01100//Metabolic pathways+ko01110//Biosynthesis of secondary metabolites+ko00710//Carbon fixation in photosynthetic organisms+ko01200//Carbon metabolism	OVA12408.1|1.4e-204|Phosphoglycerate kinase [Macleaya cordata]
Spo018489	K01610//phosphoenolpyruvate carboxykinase (ATP) [EC:4.1.1.49]+ko00010//Glycolysis / Gluconeogenesis+ko00020//Citrate cycle (TCA cycle)+ko01100//Metabolic pathways+ko01110//Biosynthesis of secondary metabolites+ko00710//Carbon fixation in photosynthetic organisms+ko00620//Pyruvate metabolism+ko01200//Carbon metabolism	BAV13985.1|0.0e+00|phosphoenolpyruvate carboxykinase [Symplocarpus renifolius]
Spo008868	K00134//glyceraldehyde 3-phosphate dehydrogenase [EC:1.2.1.12]+ko00010//Glycolysis / Gluconeogenesis+ko01230//Biosynthesis of amino acids+ko01100//Metabolic pathways+ko01110//Biosynthesis of secondary metabolites+ko00710//Carbon fixation in photosynthetic organisms+ko01200//Carbon metabolism	XP_022025824.1|2.5e-157|glyceraldehyde-3-phosphate dehydrogenase, cytosolic isoform X2 [Helianthus annuus]
